# Supplementary material for: Quickscan assesses risk factors of long-term sickness absence: A cross-sectional (factorial) construct validation study
Source: PLoS One. 2019 Jan 11;14(1):e0210359. doi: 10.1371/journal.pone.0210359 (PMC6329504; doi:10.1371/journal.pone.0210359)
Supplement: S1 Dataset — (XLSX) [file pone.0210359.s001.xlsx]

## Sheet: Sheet1
HPP1	HPP2	PP1	PP2	PWL1	PWL2	PWL3	PWL4	PWL5	PWL6	PWL7	JS	SSM1	LDFALSE1	SSM2	LDFALSE2	SSC1	TOE	SSC2	TIP	WHI	RTWN	PP3	PD1	PD2	PD3	PD4	PD5	PD6	PD7	WL1	WL2	WL3	WL4	WL5	WL6	WL7	AU1	AU2	AU3	AU4	AU5	EB	LD1	LD2	FCE	WE	PF1	PF2	PF3
4	4	5	3	3	5	3	4	3	4	2	4	5	5	5	4	4	4	4	4	3	1	4	4	3	3	1	2	4	3	3	1	2	2	2	3	3	4	4	4	4	4	1	4	4	0	0	4	4	2
3	4	3	3	1	4	1	3	3	4	2	5	5	5	5	5	5	5	4	5	2	1.50943	2	1	1	1	1	1	1	0	2	1	3	2	1	2	2	3	2	2	2	2	2	5	4	0	0	4	2	3
4	3	3	1	4	3	3	2	4	4	2	4	4	4	4	4	4	4	4	4	3	1	3	3	3	1	1	1	1	1	1	1	1	2	1	3	4	2	1	3	2	3	4	4	4	3	2	4	4	4
3	5	0	0	2	2	2	3	3	3	2	4	4	4	4	4	4	4	4	4	0	0	0	2	3	2	2	2	2	2	3	1	1	1	2	1	3	2	0	0	0	2	3	3	3	3	3	3	4	3
4	4	1	1	2	1	2	2	1	4	3	4	5	4	4	5	4	4	4	4	1	0	4	1	1	2	1	1	1	1	1	1	2	3	1	4	4	3	4	3	4	4	4	4	4	4	1	5	4	4
4	3	2	2	3	0	0	4	5	5	4	3	3	2	3	2	4	3	5	4	4	1	5	5	5	4	3	4	4	3	5	3	4	3	4	4	5	3	1	1	1	1	2	3	3	2	1	5	5	4
4	3	2	1	1	1	3	2	2	2	2	3	5	4	5	3	4	1	4	3	0	1	1	2	1	1	1	1	2	1	1	1	1	1	3	1	4	5	2	4	4	4	1	3	3	2	1	5	5	4
3	4	3	2	4	4	3	4	5	5	3	1	3	2	4	3	3	1	3	3	3	1	3	3	3	2	2	2	1	1	4	2	3	3	3	4	4	2	1	3	2	3	4	3	2	3	1	5	5	3
3	2	3	3	3	3	3	4	3	3	2	5	5	4	5	5	5	5	5	0	3	0	3	4	1	2	2	3	1	1	1	0	0	0	0	1	2	4	0	0	0	0	4	2	2	0	0	5	5	4
2	2	3	3	2	2	2	3	3	3	3	1	3	0	0	0	3	1	3	2	4	4	3	4	4	5	5	5	4	4	4	3	5	4	3	5	5	4	1	1	1	1	5	1	0	4	5	5	5	3
3	2	5	3	5	5	5	5	5	3	4	2	2	3	2	4	3	4	2	2	4	3	4	3	4	3	3	3	1	4	5	5	5	5	5	5	5	1	2	1	3	3	3	3	3	4	3	5	4	3
3	3	4	3	4	4	2	3	4	5	4	2	3	2	1	2	2	2	3	4	4	4	4	4	3	2	2	3	1	1	5	1	4	4	3	4	4	3	1	0	0	1	4	0	0	2	2	3	3	1
4	3	0	1.90226	4	5	5	3	4	1	4	3	3	3	4	4	0	4	1	3	3	1	2.87778	4	4	1	3	3	1.89011	3	4	0	5	4	3	1	4	2	5	5	5	5	1	2	4	0	1	5	4	3
1	0	4	4	5	5	5	5	5	5	4	3	3	3	3	4	4	4	4	4	5	5	5	5	5	3	0	0	3	5	3	0	5	3	5	5	5	0	0	0	0	5	5	3	3	0	5	5	5	5
4	5	0	0	4	3	3	3	4	5	3	4	5	3	4	2	3	2	4	2	2	4	5	1	4	4	2	3	5	2	2	2	2	3	1	2	3	0	0	3	4	4	3	1	0	4	2	5	5	4
3	4	4	3	5	5	5	3	5	5	3	1	3	0	1	1	0	3	0	5	5	4	5	3	2	4	0	4	3	3	0	0	3	4	0	2	5	5	0	0	0	0	4	0	0	0	0	1	5	0
4	3	1	1	1	1	1	1	3	3	2.51852	3	2	3	3	3	3	4	5	5	1	0	1	0	0	1	0	0	0	0	0	0	0	0	0	1	1	1	2	1	1	4	3	1	2	1	0	4	2	4
5	5	1	0	1	0	0	1	3	3	1	4	4	5	4	5	5	4	5	5	1	0	3	0	0	0	0	0	0	0	3	2	0	0	2	3	2	1	0	1	0	4	1	4	4	1	0	5	3	3
4	5	0	2	2	2	2	2	2	4	4	5	5	5	5	5	5	5	5	5	1	0	3	3	3	0	0	0	0	0	4	3	3	1	0	3	2	0	3	3	3	3	0	4	4	0	0	5	5	3
3	2	1	4	2	4	1	3	3	4	2	4	3	5	3	4	4	3	4	5	3	1	4	4	4	3	3	2	1	1	4	2	4	3	3	3	4	4	1	3	1	1	0	3	4	4	1	5	4	3
2	3	3	2	3	3	3	1	3	4	3	3	5	4	5	4	5	4	5	4	2	1	3	4	4	3	3	2	0	1	3	1	3	3	2	4	4	4	1	1	1	0	0	3	3	4	2	5	5	0
3	3	2	2	4	4	5	5	5	5	4	5	5	5	5	5	4	4	4	4	5	1	3	4	3	2	4	3	3	3	2	1	2	2	0	2	4	5	4	4	4	4	4	4	5	4	0	5	5	4
3	2	0	1	3	1	0	2	3	3	1	5	5	4	4	3	3	4	3	5	1	1	1	4	3	1	1	1	1	2	2	0	1	0	1	1	3	2	3	4	3	2	4	3	2	1	0	5	4	4
4	4	0	0	3	2	1	1	4	4	2	3	5	4	4	3	4	3	5	2	2	0	0	2	1	0	2	0	0	0	4	0	3	3	1	4	3	5	0	0	0	0	3	4	5	2	1	5	3	4
2	2	2	1	4	4	4	3	4	4	3	3	2	3	3	3	4	4	4	3	3	1	2	4	5	5	4	5	4	4	4	0	2	3	3	3	4	0	0	0	0	3	0	3	3	4	0	5	5	4
2	2	4	2	2	5	0	5	5	5	2	5	5	5	5	5	2	5	2	5	1	1	5	4	0	2	0	0	2	0	5	0	2	2	2	0	5	0	0	0	5	5	0	0	0	0	0	5	0	0
4	2	1	1	3	1	1	2	1	4	1	3	4	1	4	0	3	4	4	1	5	4	1	2	4	4	3	3	2	2	2	1	2	1	2	1	4	4	1	3	3	4	0	2	2	3	1	4	4	1
3	4	3	2	3	3	3	3	3	3	3	4	3	4	3	4	3	4	4	5	3	1	2	3	3	3	1	1	1	1	3	1	3	2	2	3	3	1	3	2	3	1	3	3	3	4	1	5	5	5
4	4	2	1	2	2	0	2	4	4	3	5	5	4	5	4	4	4	4	5	1	0	1	3	2	1	1	0	3	1	1	0	2	2	0	2	2	1	2	3	3	4	2	2	3	5	0	4	5	4
2	2	3	3	0	0	0	2	1	0	0	4	5	4	4	4	3	4	4	3	2	1	2	2	3	3	3	3	1	1	4	4	4	4	2	4	4	4	4	2	4	4	4	3	4	3	5	5	4	5
2	2	3	1	0	0	0	1	0	1	0	2	5	3	4	2	3	3	3	0	5	0	0	3	3	3	1	5	4	3	2	1	1	1	4	3	5	0	5	5	5	3	5	2	3	5	0	5	5	5
3	2	3	4	1	1	1	4	3	1	4	4	4	4	4	4	4	4	4	4	4	1	4	5	4	1	1	4	0	2	3	4	3	4	0	4	4	5	4	3	4	4	1	4	4	2	4	4	4	1
3	3	3	2	2	3	2	3	3	3	3	4	3	3	3	3	3	3	3	3	2	0	2	2	2	2	2	2	1	1	2	2	2	2	2	2	2	2	1	2	1	2	1	3	3	2	2	4	3	3
3	3	1	1	4	1	2	4	4	5	4	1	4	1	4	1	3	3	4	0	3	3	3	4	5	2	4	3	3	4	5	4	5	4	1	4	4	1	1	0	0	2	0	0	0	3	0	4	4	4
4	4	2	1	5	5	5	5	3	5	5	4	5	0	2	0	1	4	2	1	1	0	2	0	3	3	1	1	1	1	5	1	4	4	2	5	5	1	1	1	2	2	0	2	3	5	0	5	5	5
3	3	0	0	1	1	1	1	5	5	2	3	4	5	4	4	3	4	3	5	3	1	1	3	4	1	4	4	1	1	5	1	3	3	3	4	5	3	0	0	3	3	3	3	3	5	0	4	2	2
4	4	1	0	0	2	0	3	0	0	1	4	3	4	3	4	5	4	4	2	1	0	2	0	1	1	3	2	0	0	4	1	2	1	0	3	3	4	5	5	5	5	0	4	4	0	0	4	1	3
4	3	0	0	1	1	1	1	1	1	2	4	3	3	1	2	4	4	4	2	2	1	3	0	0	1	1	1	1	1	2	2	1	1	1	2	2	3	3	3	3	4	4	2.44364	3	1	1	5	5	3
3	3	3	3	3	2	4	5	4	4	3	5	4	5	4	5	4	4	4	4	5	0	5	4	1	1	1	1	0	0	5	1	4	4	1	4	4	3	0	0	0	3	4	3	4	3	0	4	5	4
4	4	0	0	5	2	2	2	2	4	2	4	4	4	4	4	4	3	4	3	2	1	0	3	1	2	0	0	0	0	0	2	2	4	3	2	2	2	1	1	2	2	2	3	4	4	1	3	5	3
3	3	0	0	4	3	0	1	5	4	5	1	2	2	2	4	4	2	3	0	5	3	0	4	5	4	1	1	1	2	5	0	5	5	4	5	5	1	0	0	0	0	0	2	2	1	0	5	5	0
2	3	4	3	5	5	3	4	5	4	3	2	2	3	2	5	3	1	4	0	5	2	4	4	1	2	2	5	3	3	5	1	5	5	5	5	5	2	0	0	0	3	4	1	1	2	1	5	5	5
2	3	0	0	0	0	0	0	1	2	2	0	0	3	0	2	0	3	0	0	5	4	0	2	5	4	4	4	4	4	3	0	2	2	2	2	2	0	0	0	0	3	3	3	2	5	0	3	4	3
2	1	4	4	5	2	3	4	4	4	3	4	4	3	3	3	4	3	4	4	4	2	4	5	5	4	3	5	4	3	5	4	5	5	2	4	4	0	0	4	0	2	5	4	3	4	1.26022	5	5	4
4	5	1	1	0	0	0	0	2	2	1	3	2	4	3	5	5	3	4	0	2	1	0	2	2	3	2	2	1	1	3	3	4	3	2	3	5	2	3	2	3	3	0	4	5	3	2	5	4	4
4	3	3	3	5	4	5	4	4	4	4	4	4	4	4	4	4	4	4	4	3	1	4	5	4	4	3	5	4	4	5	1	3	4	3	3	4	4	1	4	3	2	1	3	4	4	0	5	4	5
3	3	4	3	5	5	5	3	5	5	5	3	3	2	3	3	1	2	3	4	5	3	5	4	5	4	4	4	2	2	5	0	4	5	2	5	5	0	0	0	0	0	5	0	0	2	0	5	5	1
2	2	3	2	5	5	5	5	5	3	1	1	2	4	2	2	0	2	1	0	5	4	4	4	5	4	2	3	4	2	3	3	4	3	4	1	4	2	2	2	2	2	4	1	2	4	1	5	5	4
3	4	0	0	1	2	0	2	2	5	2	3	1	3	2	2	5	3	4	5	3	0	4	4	5	3	3	3	2	2	4	3	5	5	2	4	5	0	0	1	1	2	0	3	3	3	2	4	5	4
4	3	5	1	1	1	1	1	1	5	1	5	5	5	5	5	4	4	4	5	1	0	1	2	4	5	0	1	5	3	3	2	2	0	0	2	1	2	2	2	2	0	5	0	3	3	0	5	4	5
3	3	3	5	4	5	3	4	3	3	3	5	5	5	5	5	4	4	4	5	4	1	4	4	4	2	1	2	0	0	3	0	0	0	0	0	1	1	1	1	0	5	2	4	4	1	0	5	5	3
3	4	2	1	5	5	5	4	5	5	5	5	5	5	4	4	5	3	4	5	3	1	4	5	5	4	3	5	4	4	5	5	5	5	3	5	5	2	0	0	0	3	5	4	5	3	5	5	4	5
4	5	2	0	4	3	3	2	4	5	3	2	5	3	2	4	4	2	4	0	1	0	4	3	0	1	0	0	0	0	4	2	3	3	2	5	5	1	3	2	1	2	3	3	2	1	4	4	5	4
3	3	2	1	2	2	1	1	3	3	2	4	4	4	4	4	4	4	4	5	1	0	4	3	4	2	4	3	4	4	3	1	1	1	3	1	4	3	4	4	4	4	1	4	4	3	2	4	4	4
4	4	3	2	5	4	2	4	3	4	2	4	5	5	4	4	4	2	4	3	1	0	4	1	2	4	2	1	1	3	4	1	2	1	1	1	4	1	1	1	1	1	4	3	3	1	1	4	3	4
3	4	1	2	1	1	1	2	1	1	2	1	0	0	0	0	1	1	3	0	4	3	2	3	5	4	3	3	2	1	0	0	0	0	2	0	3	1	1	5	4	1	4	0	0	1	0	4	4	2
3	4	2	1	1	1	4	1	1	1	0	4	4	4	4	4	4	4	4	3	2	0	1	1	2	2	2	2	0	0	4	4	4	3	2	4	4	1	3	1	4	4	2	2	2	3	4	4	3	3
4	5	1	0	0	0	0	1	2	2	1	5	5	5	5	4	4	4	4	5	0	1	0	0	1	3	0	0	0	0	5	0	2	2	0	0	3	0	0	0	0	0	3	2	2	0	0	5	5	5
2	3	4	2	2	3	1	2	3	4	4	0	0	1	0	2	5	0	5	0	5	4	5	4	5	3	5	5	5	4	4	1	4	4	5	4	5	0	1	1	2	1	0	1	0	0	1	3	5	3
2	2	4	2	4	4	4	4	4	4	4	5	5	4	5	4	4	4	5	5	4	5	5	4	3	5	4	4	2	2	3	2	3	4	3	3	4	2	3	3	3	4	3	4	4	4	2	4	4	4
4	2	3	2	0	1	0	1	2	5	1	3	1	0	2	0	3	2	4	1	5	4	4	4	5	4	4	3	3	4	5	3	3	2	2	2	4	3	1	2	3	2	5	0	1	2	0	4	5	4
3	5	1	3	1	1	1	3	1	1	1	1	1	1	1	1	4	1	4	1	4	4	3	3	4	4	4	3	2	3	3	4	3	4	3	4	4	1	2	3	3	4	3	2	1	1	2	4	4	4
2	2	3	4	4	4	2	4	4	4	4	1	2	3	2	3	2	3	2	0	2	4	3	3	2	3	3	2	2	3	3	1	4	4	4	3	4	1	1	1	1	2	3	2	1	2	1	4	4	4
0	1	3	4	3	3	3	5	4	3	3	0	0	0	0	0	3	3	3	2.9262	5	4	3	5	5	5	5	5	5	5	5	3	3	5	5	5	5	0	0	0	0	0	4	0	0	5	5	5	5	5
4	4	3	3	4	4	3	4	4	4	3	0	2	1	2	2	3	3	3	0	5	4	3	4	5	3	3	3	2	3	4	2	3	4	2	2	3	2	0	0	0	0	4	2	1	2	0	5	5	5
2	3	3	3	4	4	4	3	4	4	3	4	4	4	4	4	4	4	4	4	4	1	3	3	3	4	3	3	2	2	3	1	3	2	2	3	3	0	0	3	3	3	2	2	4	3	0	4	4	4
2	2	3	2	1	1	1	1	0	0	1	0	4	1	2	0	0	1	0	0	5	4	4	2	5	5	5	4	4	4	4	3	4	3	2	3	5	2	1	2	3	2	4	4	1	1	0	4	5	4
3	3	0	3	0	0	0	2	0	0	0	4	4	4	4	5	4	5	5	5	4	1	3	4	4	0	1	1	0	1	4	2	3	3	0	2	4	4	4	4	5	5	1	4	4	0	1	4	4	4
2	2	3	2	5	4	3	4	4	4	3	4	2	2	3	3	1	4	3	1	5	4	4	3	4	5	4	2	2	3	4	2	4	4	3	3	3	1	3	3	3	3	1	1	1	1	2	4	4	4
3	3	4	3	5	5	5	4	4	4	3	4	5	3	4	3	2	4	2	1	5	4	3	3	4	3	3	2	1	2	4	1	2	3	1	3	4	3	1	3	3	3	1	2	4	1	1	4	4	4
4	5	1	1	3	2	0	2	3	4	2	5	5	5	5	5	4	5	4	5	0	0	1	2	3	0	0	0	1	0	1	1	0	0	0	1	2	4	3	4	1	4	3	4	5	0	0	5	4	4
3	2	2	3	4	4	4	4	4	5	4	4	4	5	4	4	4	5	5	5	3	1	3	4	2	3	2	3	3	3	2	1	3	2	1	2	2	1	3	3	3	3	3	3	4	3	2	5	4	1
4	4	2	2	4	4	4	4	4	4	4	5	5	2	5	1	0	0	0	5	5	1	4	4	3	3	3	3	3	4	4	1	5	5	0	5	5	1	1	1	1	1	3	3	4	4	1	5	5	5
1	1	4	4	4	4	4	4	4	4	4	3	1	1	3	0	0	0	1	0	5	4	5	5	5	5	5	5	5	5	5	3	5	5	5	5	5	0	0	0	0	0	5	0	0	0	0	3	3	0
2	1	4	3	4	4	1	3	4	5	4	3	1	3	1	4	3	3	4	4	4	1	3	3	4	5	4	4	3	4	5	1	3	4	4	4	4	1	0	1	3	1	1	1	4	5	4	5	4	3
5	5	1	1	5	2	1	1	5	5	4	4	3	4	3	3	5	0	5	3	1	0	3	3	3	2	1	2	1	0	5	3	5	5	4	4	4	0	0	0	3	5	3	3	3	3	0	5	5	2
4	3	3	5	5	0	5	5	5	5	5	5	5	3	4	4	0	5	3	1	5	4	5	5	3	3	3	3	0	3	4	2	0	3	0	5	5	0	0	1	0	0	5	0	1	0	3	5	5	5
4	3	3	4	3	3	1	2	2	4	1	4	5	3	4	4	4	5	5	5	4	1	5	5	3	1	1	3	1	1	3	0	2	0	0	1	1	1	1	4	3	3	5	2	3	1	3	4	5	5
4	4	0	1.90226	1	0	0	0	1	1	0	5	5	5	5	5	5	4	5	5	1	0	0	0	0	0	0	0	0	0	2	0	0	1	1	1	1	1	4	4	4	4	5	5	5	1	0	5	4	4
3	5	1	5	1	1	0	1	1	1	0	5	5	3.2967	4	4	2	5	2	5	0	0	0	0	0	0	0	0	0	0	0	0	0	0	0	0	0	5	2	5	3	2	0	0	0	0	0	5	5	5
5	5	1	0	0	0	0	0	1	1	0	4	5	5	5	5	5	5	5	5	0	1.50943	0	0	0	2.60584	0	0	0	0	1	0	0	0	0	0	1	5	5	5	5	5	1	5	5	0	0	5	1	1
3	2	2	2	4	4	4	4	4	5	4	3	0	1	0	0	0	4	0	0	4	1	5	0	5	4	4	4	4	4	5	0	5	3	3	4	5	0	0	4	3	5	5	0	0	0	0	4	5	5
4	4	5	1	3	2	3	3	3	3	2	3	4	4	4	4	4	4	4	2	1	3	3	2	3	1	1	1	1	1	3	0	2	2	1	1	2	2	0	1	1	1	1	3	3	2	1	5	2	3
4	3	3	2	4	4	2	0	4	4	2	5	5	5	5	5	5	4	5	5	0	1	5	0	0	3	1	0	0	0	5	2	3	4	4	4	5	3	3	2	1	4	3	4	4	0	5	5	4	4
4	4	2	4	3	4	3	3	5	5	3	4	5	4	4	3	3	4	4	5	2	1	3	1	3	4	4	1	1	1	4	0	3	2	0	3	3	3	4	3	3	3	1	4	3	0	0	5	4	4
3	2	3	3	2	4	4	3	2	4	2	3	4	3	4	4	1	4	4	1	4	4	4	4	2	3	4	3	2	3	3	1	4	3	4	3	4	2	2	2	2	2	3	4	3	2	2	3	4	3
5	5	0	0	1	1	1	1	4	5	1	2	2	2	3	2	4	1	3	0	1	0	2	0	0	3	3	0	0	0	4	0	1	1	1	1	2	1	2	2	2	2	5	1	1	3	0	2	5	5
2	3	3	3	5	5	0	5	5	5	3	2	2	2	2	2	5	4	5	0	5	4	3	5	5	4	3	5	3	4	4	4	5	4	0	0	5	0	0	0	0	0	0	4	0	3	0	5	3	5
4	2	5	5	5	5	5	4	4	4	5	3.19048	5	5	5	5	4	4	5	4	5	2	5	5	1	0	0	5	0	2	3	0	4	1	0	2	0	5	0	5	3	5	5	5	5	0	0	5	5	5
1	3	2	3	1	1	1	1	3	0	3	4	4	2	2	4	3	4	4	0	5	1	2	5	5	3	5	5	1	4	3	4	5	4	2	3	5	1	1	3	1	1	0	3	5	0	5	5	4	2
4	4	2	0	1	3	0	1	1	1	0	3	5	2	3	2	0	1	0	1	0	0	2	2	3	1	1	1	1	1	0	0	0	1	3	1	1	2	2	3	3	3	5	0	0	3	0	5	4	3
2	3	3	3	0	0	0	4	2	0	0	4	5	4	4	4	4	4	4	5	4	1	5	3	2	1	2	1	1	2	4	2	4	4	2	4	3	3	1	2	2	2	5	4	4	3	3	3	4	2
4	3	2	2	4	4	3	4	3	4	3	4	4	4	4	4	4	4	4	4	3	1	3	3	3	1	1	1	1	1	2	1	2	1	1	1	2	1	3	3	3	3	2	4	4	2	1	4	2	3
4	4	1	1	1	1	4	5	4	5	5	4	3	5	4	5	4	4	4	4	1	0	4	3	3	3	1	0	0	0	3	1	3	3	0	1	3	4	4	4	4	4	5	3	3	1	1	4	3	4
4	3	0	1.90226	1	2	0	0	2	0	0	2	1	3	1	4	4	4	4	1	4	1	2.87778	2	3	3	4	4	2	2	4	4	5	5	4	4	4	1	1	1	3	3	0	2	3	0	3	4	4	4
5	5	0	0	0	0	0	0	0	0	0	5	5	5	5	5	0	5	0	5	0	0	0	0	0	0	0	0	0	0	0	0	0	0	0	0	0	0	0	0	0	0	0	0	5	0	0	5	5	5
4	3	3	3	4	4	4	4	4	5	3	4	4	5	5	5	3	4	3	5	3	1	4	5	5	4	3	3	3	3	4	4	4	4	4	4	4	2	4	4	4	5	3	1	2	5	1	5	5	5
3	3	2	2	2	2	0	1	3	2	2	3	5	5	4	5	3	5	3	2	3	1	2	3	3	1	2	4	1	2	2	1	2	2	3	3	2	0	2	2	5	5	3	4	4	3	2	4	3	3
3.20364	5	4	2	3	2	3	2	2	1	1	3	4	1	2	2	3	4	3	5	2	0	2	2	1	4	0	1	2	0	3	1	1	3	4	2	4	0	0	4	4	3	1	1	2	3	3	0	4	4
5	5	0	0	2	0	0	0	0	0	0	3	5	5	3	4	3.18382	5	3.36765	1	0	0	0	0	0	0	0	0	0	0	1	0	0	0	0	0	0	0	0	0	0	0	0	0	0	0	0	5	5	0
3	4	4	2	5	0	1	1	5	5	5	4	4	4	4	4	4	4	4	4	4	2	4	3	2	1	1	1	1	1	4	1	4	2	1	4	4	1	1	3	1	1	5	4	3	0	0	5	4	2
2	3	0	1.90226	2	0	1	2	2	2	1	4	5	5	4	5	4	5	5	5	2	0	0	0	5	4	4	4	4	4	2	0	2	2	1	1	1	1.90262	1.58647	2	4	3	1	2	4	4	1.26022	0	2	3
4	4	3	2	5	5	4	4	4	4	4	3	4	3	4	4	4	4	4	2	3	4	5	4	4	4	3	0	0	0	4	1	4	3	1	3	4	1	3	4	1	3	2	3	4	0	3	4	4	3
4	5	1	0	2	0	0	2	1	3	1	4	1	4	1	3	3	4	3	3	0	0	0	1	0	3	1	1	1	1	3	2	1	1	0	1	3	4	3	1	4	4	4	2	2	4	2	5	5	4
4	3	1	1	1	2	1	1	3	3	3	4	2	2	2	2	1	2	1	4	2.74725	1	2	2	4	2	1	2	2	1	5	2	4	3	3	3	3	0	0	0	0	1	1	4	3	1	1.26022	4	3	3.4562
4	3	2	3	2	2	2	2	1	0	1	3	4	4	4	4	4	4	4	3	2	0	2	1	0	1	0	0	0	0	2	2	1	2	0	1	1	2	2	3	4	4	4	4	4	0	2	3	3	3
5	4	0	0	2	1	0	0	0	3.22794	0	3	5	4	5	4	2	2	3.36765	2.9262	1	0	0	0	0	0	1	0	1.89011	0	0	0	0	0	0	0	1	1.90262	1.58647	0	0	0	4	3	3	2	0	5	4	4
5	3	3	3	5	5	3	2.62593	4	4	3	4	3	3	3	3	3	3	3	2	4	2	4	3	1	3	2	1	0	1	3	0	3	2	4	3	4	1	0	1	1	1	4	0	1	5	0	5	4	4
3	3	0	0	0	0	0	0	1	0	1	1	4	2	3	4	4	2	3	0	3	1	4	3	5	5	4	3	1	3	5	4	5	5	4	5	5	0	0	0	0	0	3	3	3	5	5	5	5	5
2	5	0	0	0	0	0	4	0	0	4	4	5	4	5	4	4	4	4	3	3	2	0	0	2	2	4	3	1	1	5	3	4	3	3	3	3	4	4	4	4	4	2	4	4	1	0	4	3	5
3	3	0	0	0	0	0	3	0	0	2	4	5	4	5	4	4	4	4	2	1	1	0	4	4	3	0	3	1	0	3	4	2	1	1	3	4	2	4	4	4	4	4	3	4	3	3	5	5	5
4	5	1	0	3	0	0	3	5	5	2	3	1	3	4	3	0	3	3	4	3	1	3	0	0	0	0	0	0	0	4	0	4	3	1	4	5	1	1	1	1	1	0	2	2	0	0	4	3	3
3	4	1	2	5	4	4	3	3	3	2	5	3	4	4	3	4	4	4	5	4	0	2	2	1	3	3	1	1	2	2	1	2	1	1	1	2	1	1	2	2	3	4	5	5	1	1	5	5	4
4	3	4	2	3	3	1	2	3	4	3	5	4	4	4	4	3	4	4	4	4	1	5	4	3	2	1	1	4	3	3	3	3	3	2	2	3	3	1	2	2	2	5	4	4	5	4	5	4	5
4	4	3	3	4	3	3	3	4	3	3	3	4	3	3	3	3	3	3	0	2	4	3	2	3	4	4	4	4	4	4	4	2	3	4	4	3	2	1	2	2	2	5	2	2	3	3	4	4	3
3	4	0	5	1	2	2	2	3	4	2	1	0	1	0	1	2	3	2	2	1	1	5	3	5	1	2	4	3	3	4	3	1	2	3	3	5	0	0	0	0	0	3	1	1	3	0	4	4	3
2	2	1	3	4	3	3	3	4	5	4	1	0	1	0	0	3	2	4	0	4	4	0	4	3	4	4	3	1	3	4	1	3	3	1	1	4	1	1	1	1	1	4	0	1	1	2	1	3	2
5	4	3	3	2	2	2	2	1	2	2	5	5	5	4	3	4	4	4	5	3	1	4	3	2	1	1	1	1	1	2	2	2	0	1	0	2	4	2	2	2	3	5	3	3	1	0	4	3	3
3	4	2	2	5	3	0	2	5	5	1	2	3	2	3	2	2	4	3	0	3	3	5	2	3	3	1	1	1	2	1	1	2	2	4	3	4	4	1	2	3	2	4	4	2	5	3	5	4	2
4	3	1	0	3	4	1	2	5	5	2	3	4	3	4	4	2	5	4	0	5	1	0	5	5	5	4	1	3	2	4	0	3	2	5	3	5	5	0	1	5	4	5	2	3	5	0	5	4	5
2	2	3	4	3	4	4	4	4	5	2	4	5	4	3	4	4	3	4	5	3	1	3	5	4	2	2	1	0	1	3	1	2	0	0	2	4	4	4	1	4	4	1	4	4	1	0	5	3	4
2	3	4	1	1	0	0	1	4	4	2	3	0	4	1	4	4	5	4	2	2	0	1	4	5	4	5	3	4	5	5	2	2	3	2	3	4	3	2	2	2	2	2	4	4	1	3	3	4	3
4	4	0	0	4	1	4	1	4	4	1	5	5	5	4	4	5	4	5	5	1	1	1	4	4	1	1	4	1	1	4	1	1	4	4	4	4	1.90262	4	4	4	5	0	5	5	0	0	5	5	5
4	4	2	1	2	1	1	2	1	2	1	5	5	5	5	5	5	4	5	5	1	0	2	1	1	4	1	1	1	4	1	0	1	0	0	1	0	3	4	4	1	4	4	5	5	4	0	5	4	3
4	3	3	3	3	3	3	3	3	5	4	3	4	3	4	2	3	2	3	2	3	1.50943	3	2.90511	3.04779	3	3	3	3	1	4	3	3	3	4	2	3	1.90262	1.58647	1.97794	2.13187	2.49265	2	4	3	2.29818	1.26022	4	4	4
2	2	4	3	4	4	5	5	3	4	3	2	3	4	3	4	2	4	3	5	3	1	4	4	5	3	4	4	4	4	1	1	4	1	1	2	4	3	1	4	2	3	2	3	3	5	4	5	5	4
3	3	2	3	4	4	4	3	3	3	3	5	5	5	5	5	5	4	5	5	3	1	3	5	3	0	0	1	0	0	3	0	3	5	2	4	4	3	2	5	5	5	1	5	5	3	0	5	5	3
3	2	4	3	4	4	4	4	4	4	4	3	3	4	3	3	4	5	4	4	4	2	4	4	4	4	3	4	4	4	3	3	4	4	3	4	3	2	2	2	2	2	2	4	4	4	3	4	4	4
3	2	4	2	3	3	2	3	3	4	2	4	3	3	3	3	4	4	4	4	3	1	3	3	4	3	4	3	2	2	3	4	3	2	2	2	3	4	2	3	3	4	4	4	4	4	2	4	4	4
3	2	3	3	4	4	3	4	4	5	3	3	4	3	3	3	4	3	4	2	4	1	3	4	4	3	3	3	3	2	3	2	3	3	3	2	4	3	1	1	1	3	2	4	4	4	2	4	4	4
4	4	3	3	4	1	3	4	4	4	4	2	3	2	2	2	2	2	2	1	4	4	5	4	4	4	3	4	4	4	4	2	4	3	4	4	4	1	1	1	1	2	4	1	1	5	1	2	5	1
1	2	4	3	5	5	5	5	4	5	5	3	4	3	3	3	3	4	3	4	5	5	5	4	1	3	1	1	0	0	4	1	3	3	1	1	4	3	1	0	0	1	3	1	1	1	0	4	3	3
4	1	1	5	5	4	5	4	2	5	2.51852	3.19048	3.49817	3.2967	3.25275	3.24364	3.18382	3.29197	3.36765	2.9262	2.74725	3	5	5	2	5	5	5	0	0	5	1.57565	2.81319	2.58974	1.93796	2.67518	3.45421	1.90262	1.58647	1.97794	2.13187	2.49265	5	5	5	5	4	4	4	4
2	3	2	1	2	0	0	3	1	2	1	4	2	5	2	5	5	4	5	4	5	3	4	1	2	1	0	1	0	0	4	0	0	0	0	1	1	0	0	0	1	4	1	4	4	0	0	5	2	1
3	3	3	1.90226	4	4	4	4	4	4	3	5	3	3	3	3	1	2	1	1	5	3	3	3	4	4	4	4	3	3	5	4	5	2	0	2	5	5	5	5	5	5	5	3	3	0	2	5	3	4
3	2	3	2	5	3	2	3	4	5	3	5	5	0	5	3	3	5	5	3	5	3	4	4	4	0	2	3	1	1	5	4	2	5	3	5	5	0	0	0	0	0	5	5	0	3	2	5	2	3
2	2	4	3	5	5	5	5	4	4	3	2	3	2	3	2	2	3	2	5	3	4	5	4	3	4	4	2	3	2	3	3	4	3	3	3	4	1	1	2	2	2	2	2	1	2	2	5	5	5
4	2	2	2	2	4	2	4	5	4	2	4	4	1	4	1	1	1	1	0	4	4	5	3	2	2	1	1	0	0	3	0	2	4	1	4	4	1	0	4	4	4	4	1	0	0	0	1	4	4
3	2	2	4	5	4	1	3	5	5	4	3	2	4	3	3	2	3	2	3	5	3	0	4	5	4	1	4	4	4	5	1	2	1	4	3	5	0	0	0	3	3	0	3	5	5	0	5	4	4
3	3	3	2	4	4	4	4	3	3	3	2	4	3	3	2	0	5	2	5	5	1	5	4	3	3	2	3	3	3	5	4	3	3	3	4	4	0	0	1	1	1	3	0	3	0	1	5	5	3
3	3	4	3	5	5	5	4	4	4	3	5	4	5	4	4	0	3	0	0	5	4	3	4	4	3	1	4	4	3	2	3	4	3	0	4	4	0	0	0	5	5	4	0	4	0	4	5	5	5
0	1	4	3	5	5	5	5	5	5	5	3	2	2	1	2	0	2	0	0	5	5	5	5	5	2.60584	4	5	5	5	5	5	4	5	4	5	5	2	1	1	1	1	1	1	1	4	2	3	4	4
1	0	0	0	5	0	0	0	5	5	5	5	5	4	4	4	4	3	4	4	0	1	0	5	5	5	5	5	5	5	4	0	1	5	5	5	5	2	2	2	2	2	1	2	2	5	0	5	5	5
3	1	4	3	4	4	4	4	4	4	4	4	4	4	4	4	4	3	4	4	4	1	4	4	4	4	4	4	1	1	1	1	3	3	1	1	5	1	1	1	1	1	0	3	5	1	1	5	5	5
1	1	4	4	1	1	1	4	1	1	1	4	4	4	4	4	4	4	4	4	1	1	1	1	1	1	1	1	1	1	5	4	4	3	4	4	4	2	4	4	4	4	1	4	4	1	1	4	4	4
0	0	1	1	0	1	0	5	1	1	1	5	5	4	5	4	5	3	5	5	3	0	1	4	3	1	1	1	1	1	4	1	1	3	3	3	3	1	1	1	1	1	1	3	4	1	1	5	5	5
4	4	2	1	4	4	4	4	3	4	4	5	5	4	5	4	5	4	4	4	2	1	1	1	3	2	2	2	1	1	2	4	3	3	1	3	2	3	3	3	3	3	4	3	3	1	2	4	4	3
4	3	2	0	0	0	0	0	1	1	1	4	5	4	4	4	4	4	4	4	3	1	5	4	5	5	5	5	5	5	5	5	5	5	5	5	5	0	0	0	5	5	5	5	5	5	5	5	5	5
3	4	2	1	1	3	2	1	3	1	0	2	2	1	3	2	5	3	5	5	2	0	2	4	2	2	1	1	2	2	3	0	1	1	2	3	2	0	0	0	0	2	2	0	0	1	2	1	4	2
3	3	4	3	1	3	3	1	4	3	0	5	5	5	5	5	4	5	4	5	4	0	2	4	2	3	2	4	2	1	0	0	1	1	0	0	1	5	5	5	5	5	1	1	2	5	1	4	5	3
4	5	0	0	4	1	4	1	4	4	3	3	3	3	2	3	5	3	5	3	3	1	3	3	2	3	2	3	2	3	3	1	2	4	3	3	3	1	0	0	1	1	0	2	2	0	0	3	5	4
4	3	4	2	3	0	5	4	4	4	4	4	4	3	4	2	4	3	4	4	3	1	5	4	4	4	4	4	3	4	4	3	4	4	4	4	4	0	0	0	0	0	5	0	1	1	0	3	3	3
3	4	2	0	5	0	3	2	5	5	4	2	4	3	4	4	3	2	4	0	3	4	3	2	3	2	4	3	1	3	5	0	5	5	4	5	5	1	0	0	0	2	2	3	3	0	0	5	5	3
4	5	0	0	4	3	0	3	4	3	2	3	5	4	3	3	5	4	4	1	1	1	0	2	5	3	2	4	4	3	4	1	4	3	1	1	5	4	0	3	3	1	1	3	3	5	0	4	5	5
3	3	2	2	3	3	3	4	4	4	3	4	5	4	5	4	4	4	4	3	3	3	4	4	5	4	3	4	3	3	4	3	4	3	3	4	4	3	1	1	1	1	1	3	4	4	3	4	5	4
3	4	4	2	1	1	1	2	2	3	1	4	2	4	4	4	4	4	4	1	3	1	4	4	5	4	3	4	2	3	2	1.57565	2.81319	2.58974	1.93796	2.67518	3.45421	1.90262	1.58647	1.97794	2.13187	2.49265	0	2	2	1	0	4	3	1
0	0	2.12774	0	1	1	1	1	1	3	3	1	1	1	1	1	1	1	1	0	5	5	0	5	5	5	5	5	5	5	5	5	5	5	5	5	5	0	0	0	0	0	0	0	0	0	5	5	5	5
2	2	4	2	4	4	3	4	4	5	2	4	1	1	2	3	4	1	4	1	3	1	5	5	5	4	4	4	3	2	3	1	4	3	1	4	5	4	3	3	3	3	4	0	3	5	0	5	4	4
4	4	4	4	0	5	5	5	2	1	2	4	4	3	4	4	2	4	4	1	4	0	4	4	5	4	5	4	1	4	5	3	5	4	0	4	5	0	0	0	3	4	2	3	1	5	4	5	5	5
4	5	3	3	2	0	0	1	0	4	2	4	5	4	4	4	2	5	3	5	0	0	0	0	0	0	0	0	0	0	0	0	0	0	0	0	0	5	3	3	3	5	5	3	4	0	0	5	5	5
4	4	0	0	3	3	0	1	4	4	3	4	5	5	5	5	4	3	4	4	2	1	3	4	4	4	3	4	3	3	2	1	1	1	1	1	2	4	4	4	4	4	2	4	4	3	1	5	5	4
3	3	3	2	4	3	3	2	4	3	2	2	3	3	3	3	3	3	3	2	2	0	4	1	2	3	3	1	1	1	4	1	3	3	2	3	3	3	2	3	1	2	0	0	0	0	0	2	3	2
4	3	3	4	4	4	1	4	3	4	4	5	5	5	5	4	5	3	5	5	3	1	3	3	3	1	3	3	1	1	4	1	1	3	1	3	4	4	2	1	1	3	0	3	4	3	1	5	4	4
4	5	0	2	0	1	0	2	0	0	0	2	5	3	3	3	3	3	3	1	1	0	2	1	1	0	0	0	0	0	2	1	1	1	0	0	1	2	1	2	2	1	5	1	2	0	0	5	3	4
2	4	1	1	4	3	1	4	2	3	2	3	4	1	4	1	2	2	4	4	3	1	1	3	5	3	4	2	0	0	5	4	4	4	1	2	4	0	0	0	0	0	1	3	2	4	0	4	5	5
4	2	2	4	5	1	5	5	5	5	5	1	3.49817	3	1	1	2	4	2	3	4	4	5	5	5	5	5	5	5	5	5	4	5	5	5	5	5	0	0	0	3	3	5	0	0	0	0	5	4	4
4	4	0	0	0	0	0	0	0	0	0	0	0	4	0	4	0	3	0	0	5	4	0	5	5	5	5	5	3	4	3	0	0	0	0	0	5	3	5	3	3	3	5	0	4	5	0	5	5	0
3	2	4	3	0	0	5	5	3	0	1	5	5	5	5	1	5	3	5	5	5	1	4	5	5	5	5	5	5	5	5	1	4	4	1	5	5	3	3	3	3	3	5	2	2	5	0	5	5	5
2	4	2	1	5	5	5	5	5	5	5	5	3	3	2	2	1	0	1	4	5	4	5	5	5	5	0	5	3	3	5	0	5	4	3	5	5	0	0	0	0	0	0	0	0	2	5	5	5	5
1	2	1	2	1	2	2	2	2	4	3	3	3	3	2	2	2	3	2	3	3	1	3	3	3	3	2	2	3	3	3	3	3	2	3	2	4	4	4	4	4	4	3	3	3	3	3	3	4	4
4	4	4	1	4	2	1	3	3	4	2.51852	4	4	2	4	3	3.18382	4	3.36765	0	3	1	4	4	1	1	1	0	0	0	3	1	1	1	0	2	2	2	1.58647	2	3	1	5	0	2	0	0	5	5	2
4	5	1	0	1	1	1	1	1	0	1	5	4	4	4	4	4	4	4	3	0	0	0	0	0	1	1	1	2	2	3	2	2	1	0	1	1	1	3	4	4	4	0	4	4	0	2	3	2	2
4	4	1	1	3	1	1	1	2	2	2	4	4	4	4	3	3	3	3	4	1	0	2	0	2	0	0	0	0	0	3	2	1	2	2	2	2	1	1	1	3	2	5	2	3	2	0	4	4	4
4	3	1	0	0	1	0	0	1	0	0	4	5	5	5	4	5	4	5	5	0	1	0	3	2	0	0	0	0	1	0	0	1	0	0	0	1	5	4	4	5	4	5	4	4	0	0	4	4	3
3	3	3	3	1	1	1	3	1	1	1	3	3	3	4	3	2	4	3	2	3	1	3	3	3	1	1	1	1	1	2	1	3	2	1	2	3	4	2	4	4	3	4	3	3	3	1	4	4	2
4	5	1	2	3	3	2	5	4	4	2	4	4	3	3	4	1	3	3	5	2	1	2	0	4	1	1	1	0	0	5	1	1	1	0	2	3	0	0	1	4	2	3	0	4	1	0	5	4	5
2	2	3	3	5	5	5	5	5	5	5	3	2	2	2	1	3	4	4	3	5	1	5	4	5	3	1	3	2	1	5	5	4	2.58974	2	4	5	0	3	3	3	1	0	0	0	3	0	4	4	5
3	1	2	2	1	0	0	0	0	1	1	4	4	3	1	3	3	4	3	4	3	1	0	3	4	3	2	1	3	3	3	2	3	3	1	2	3	3	4	4	4	4	1	3	4	5	4	2	2	2
1	1	2	4	3	4	0	4	1	1	0	2	0	3	1	3	4	4	4	1	5	1	1	4	4	5	5	4	5	5	5	3	5	5	1	4	4	1	4	4	2	4	4	2	3	5	0	5	5	4
2	2	1	2	0	0	0	0	1	2	1	3	4	3	3	3	2	4	3	4	3	1	4	3	3	2	1	1	1	2	2	2	2	2	1	2	2	1	2	2	3	3	2	1	2	2	0	2	3	1
4	4	0	0	3	3	3	3	2	3	3	4	4	3	4	3	3	4	4	5	1	0	0	4	4	3	1	3	4	1	5	1	0	4	0	1	2	3	2	2	3	2	2	2	1	2	0	3	2	1
3	4	2	2	4	3	2	5	3	4	3	4	3	4	5	5	4	4	4	5	3	1	4	3	4	1	1	2	0	1	3	1	3	2	1	2	3	0	0	4	1	1	2	4	4	1	0	5	5	3
4	3	3	3	4	4	2	4	4	4	4	2	2	3	2	2	5	0	5	4	4	2	4	5	5	4	4	4	4	5	5	3	4	4	5	4	4	0	0	0	0	0	5	0	0	3	0	5	5	5
1	2	4	4	5	4	3	4	5	4	3	4	3.49817	1	3.25275	2	2	4	2	0	5	4	4	4	5	4	4	3	4	4	4	1.57565	4	2	0	4	4	1	0	1	1	1	4	1	4	4	0	5	5	5
2	1	4	3	5	5	4	4	5	4	4	4	4	2	2	4	4	1	4	0	0	2	5	0	0	2	4	1	0	0	5	0	3	4	0	2	4	4	0	2	5	5	0	2	3	3	0	4	4	4
4	4	2	1	1	1	1	1	3	3	0	5	5	5	5	5	5	5	5	5	1	0	2	2	3	2	0	0	0	0	1	0	1	1	0	0	1	0	0	0	0	4	5	4	5	1	0	5	1	3
3	3	3	2	5	5	4	5	5	5	5	5	5	3	5	3	4	2	4	0	5	3	5	5	5	5	5	5	5	4	5	4	5	5	5	5	5	3	4	1	5	4	5	3	3	5	0	4	5	5
3	2	5	5	0	1	0	3	1	3	1	0	4	2	5	1	0	2	4	0	4	1	2	5	5	5	5	5	5	5	1	0	4	0	2	0	3	5	3	5	0	0	0	0	0	5	0	3	5	0
4	4	2	0	4	0	0	0	2	4	3	5	5	5	5	5	4	5	4	4	1	1	0	2	0	0	1	1	0	0	4	1	3	0	3	3	3	5	3	3	3	5	0	5	5	0	0	4	0	2
3	4	0	1.90226	2	3	1	1	3	3	1	4	1	3	0	3	4	4	4	0	3	1	2.87778	4	5	4	5	5	4	4	4	3	3	3	2	1	4	0	2	1	0	2	0	3	4	5	5	5	4	4
3	3	4	2	3	0	0	3	1	1	1	3	5	3	4	3	5	4	5	5	1	0	3	3	2	3	0	2	0	1	1	2	0	2	0	1	1	5	0	4	4	1	1	5	3	5	0	5	4	5
5	5	2	3	5	1	1	2	2	4	1	4	4	1	2	2	4	4	5	2	1	0	0	0	0	0	0	0	0	0	5	0	1	0	0	3	1	5	0	3	1	2	5	0	0	4	0	5	5	4
5	3	2	2	1	1	1	1	3	2	2	4	4	5	5	5	4	4	4	5	3	1	2	2	4	4	3	4	5	5	3	1	3	3	3	3	3	3	0	0	0	4	2	5	4	3	0	5	4	4
4	3	0	0	3	3	3	3	4	5	3	4	5	5	5	5	5	4	5	5	0	0	3	3	5	4	4	1	3	3	4	4	3	3	3	4	4	4	4	4	4	5	0	5	5	3	5	5	4	4
4	3	4	2	2	2	2.05495	2.62593	1	3.22794	2	2	2	5	3	4	5	5	0	0	1	1	2	0	0	1	0	0	0	0	0	1	1	1	0	1	1	5	1.58647	1	1	1	1	3	3	4	4	5	3	2
2	1	0	0	3	4	1	4	5	5	4	3	4	0	4	4	4	1	4	5	1	2	5	3	4	1	4	1	4	2	5	3	4	4	1	4	5	5	2	1	0	0	4	2	3	1	0	5	5	5
5	5	1	1	4	3	1	1	3	5	2	5	5	5	5	4	5	4	5	5	1	1	5	2	3	1	1	0	0	1	4	0	2	1	0	2	2	5	4	4	4	4	1	4	4	0	0	5	3	2
2	2	3	1	3	4	2	2.62593	4	4	5	5	5	5	5	5	5	3	5	5	3	0	5	0	0	0	0	0	5	3	2	4	1	3	3	4	4	0	4	4	4	4	5	0	4	0	3	4	4	4
5	5	0	1	0	0	0	1	0	5	0	5	5	5	5	5	5	5	5	5	0	0	5	0	0	0	0	0	0	0	0	0	0	0	0	1	5	5	5	5	0	5	4	0	4	0	0	5	0	5
4	4	5	4	5	0	4	5	3	3	2	5	5	4	4	3	4	4	5	4	3	0	2	2	2	3	3	3	3	1	3	1	4	3	1	4	3	0	0	0	2	2	4	1	2	0	0	4	4	3
3	3	2	2	0	1	1	2	1	0	1	4	4	3	4	3	3	4	4	4	3	1	1	3	4	1	3	1	1	1	4	1	3	1	3	2	3	2	2	2	3	3	1	3	3	5	1	4	4	3
2	2	3	4	5	5	4	2.62593	5	4	3	4	1	4	1	4	1	5	1	5	5	3	4	5	5	5	2	4	4	5	5	0	4	5	1	5	4	0	0	0	4	5	3	0	0	0	4	4	4	4
4	4	0	0	3	5	4	3	5	5	3	5	5	4	3	4	3	4	3	5	4	0	4	3	4	5	3	4	3	3	4	0	4	5	3	5	5	0	0	1	0	3	0	0	4	3	4	4	5	5
2	3	3	3	4	4	4	5	5	5	4	3	5	3	4	3	0	2	0	5	5	4	5	5	4	4	4	3	4	3	5	3	4	4	3	5	5	5	4	4	4	2	3	0	3	0	0	5	5	3
5	5	0	3	4	3	2	4	3	3	3	4	4	2	2	2	4	3	4	0	1	0	4	3	4	4	2	1	2	1	4	1	4	3	1	3	4	2	2	2	3	2	4	3	3	0	0	4	5	2
4	4	0	1.90226	0	0	0	1	0	0	4	5	5	4	5	4	5	4	5	5	1	0	2.87778	2	3.04779	2	2	2	1	2	3	3	2	2	0	1	2	3	3	3	4	2	0	3	3	4	0	5	5	4
4	3	2	0	1	1	1	1	2	2	1	1	5	3	5	4	4	4	4	4	0	1	5	1	0	0	0	0	0	0	1	0	2	1	0	2	2	1	1	4	4	3	5	0	3	0	0	3	4	3
4	4	3	2	2	3	3	2	2	3	4	5	5	4	5	4	5	5	5	5	4	0	2	2	1	3	0	1	1	0	1	0	0	0	0	1	1	4	3	5	3	3	0	3	3	0	0	5	4	4
4	5	1	1	5	3	3	3	2	2	3	4	5	4	4	3	5	3	5	5	1	0	1	4	0	0	0	0	0	0	0	0	0	0	0	0	1	5	5	5	5	4	0	3	0	1	0	1	5	4
3	5	2	2	0	0	0	0	1	0	0	4	5	3	4	4	4	4	4	5	3	1	1	2	4	3	2	1	1	2	4	2	4	3	2	3	4	1	3	3	4	5	0	4	4	3	0	5	5	4
3	3	4	3	5	2	5	5	5	5	5	0	5	3	4	4	4	0	3	0	5	4	5	5	5	3	3	5	3	0	5	0	1	0	0	2	4	0	0	0	0	0	0	3	3	0	0	5	5	4
5	5	0	1.90226	5	0	0	0	4	3	3	5	5	5	5	5	5	4	5	5	0	0	0	0	3.04779	0	0	0	0	0	3	0	0	0	0	0	0	0	0	2	0	0	0	0	2	0	0	5	5	0
5	5	0	0	1	1	0	0	3	4	1	5	5	5	5	4	5	4	5	5	0	0	0	0	0	0	0	0	0	0	0	0	0	0	0	1	3	5	4	5	4	4	2	3	4	1	0	5	4	4
3	3	1	1	2	3	2	2	3	2	1	2	3	3	3	3	3	1	3	3	3	2	3	2	4	2	1	1	1	2	3	2	3	3	3	3	3	2	1	1	2	3	2	3	2	2	2	3	3	2
4	3	4	3	4	5	2	4	4	4	3	5	5	4	5	4	4	4	4	5	4	1	4	3	3	3	1	0	0	0	2	0	4	3	2	1	3	3	0	4	4	4	3	3	4	4	1	4	5	3
3	3	3	2	1	4	4	4	3	2	1	4	5	4	4	4	5	4	4	4	3	1	5	3	3	2	1	1	0	0	3	2	2	1	3	3	3	3	2	2	2	3	4	3	3	4	3	5	5	4
3	2	1	1	2.71795	2.38686	2.05495	4	4	3.22794	2.51852	2	1	3.2967	1	1	3.18382	4	4	2.9262	3	1	4	2	4	2	2	2	1	1	5	1.57565	5	4	4	4	5	1.90262	1.58647	0	0	0	1	0	2	5	0	5	4	3.4562
4	4	1	1.90226	2.71795	2.38686	2.05495	2.62593	3.0438	3.22794	2.51852	3	1	3	2	3	4	3	4	1	0	1.50943	2.87778	2.90511	3.04779	2	0	0	1	1	4	4	2	3	1	4	3	2	0	0	3	4	0	1	2	1	1	4	3	3
2	3	4	3	3	3	3	3	3	4	3	3	4	2	3	3	2	3	2	3	4	1	4	3	3	4	3	4	2	4	4	3	4	4	3	4	4	2	2	1	2	2	2	3	3	0	2	5	5	3
3	5	0	0	3	3	3	1	3	1	3	3	5	4	4	3	5	3	4	0	1	1	5	3	4	5	1	4	2	3	1	0	5	2	1	1	2	4	0	2	3	3	0	3	2	3	0	4	4	1
3	2	2	1	3	3	2	3	3	3	3	4	4	4	4	4	3	4	4	4	3	1.50943	4	4	3	2	1	3	3	3	3	0	2	2	0	1	3	0	2	2	2	2	5	1	4	1	0	4	3	3
3	4	2	1	5	4	5	5	5	3	4	2	4	2	4	4	4	3	2	1	5	2	1	4	4	1	1	1	2	1	4	2	4	3	4	3	4	1	3	3	3	3	5	1	1	5	4	4	1	4
4	3	3	2	4	4	4	2	3	4	4	3	4	4	4	4	4	4	4	5	2	0	4	4	1	1	1	1	1	0	3	1	1	0	1	3	3	4	0	5	3	4	3	5	5	0	0	4	2	0
4	3	3	4	5	5	5	5	4	0	4	3	5	5	5	5	5	4	5	5	3	1	5	3	3	0	0	0	0	0	3	1	2	1	0	4	4	3	4	4	4	5	0	4	5	0	0	5	3	3
3	4	5	4	3	4	3	5	5	4	4	1	0	3	2	4	0	1	1	0	5	4	5	5	4	5	5	4	4	5	5	1	5	4	3	4	5	0	0	0	0	4	2	4	4	5	4	4	5	1
4	4	1	1.90226	5	1	1	1	5	5	2	2	2	4	2	5	1	4	3	2	1	1.50943	1	0	0	4	1	0	0	0	5	5	3	4	4	5	5	0	0	3	0	3	0	2	2	5	5	4	5	3
4	4	2	3	2	2	2	2	3	3	2	3	4	4	4	4	3	3	3	4	1	1	2	3	3	3	3	1	1	1	4	2	4	3	1	3	4	2	2	2	2	2	0	3	3	3	2	3	3	3
1	2	2	4	1	1	1	0	3	5	5	3	2	2	2	3	3	4	3	3	3	0	4	3	5	4	4	3	4	4	5	2	4	3	1	2	5	0	0	1	3	3	1	2	2	5	1	5	5	4
4	4	0	1	2	2	3	3	3	2	1	1	3	2	5	1	5	3	5	0	2	1	1	1	4	0	0	0	0	0	3	0	2	0	0	1	2	1	0	0	0	0	0	2	1	0	0	1	3	0
4	5	2.12774	1	1	2	1	2.62593	5	5	4	4	4	4	3.25275	5	4	3.29197	4	2.9262	1	1	2	0	0	0	0	0	1.89011	0	1	0	1	0	1	1	3.45421	1.90262	1.58647	1.97794	1	5	0	4	5	1	0	4	4	5
3	5	1	0	0	0	0	0	3	2	2	1	1	2	0	2	2	3	3	5	0	1	0	5	4	3	3	1	0	0	3	3	4	3	0	2	3	0	0	1	0	1	5	3	2	0	0	0	5	5
3	3	4	3	4	2	3	3	4	5	4	3	2	4	3	3	1	2	1	5	5	1	4	1	4	2	3	1	3	1	4	0	3	3	0	1	4	0	0	0	0	3	0	1	3	0	0	5	5	5
3	2	3	1	4	4	2	4	4	4	3	2	3	2	5	1	3	4	4	1	5	1	2	1	4	1	1	3	1	2	3	1	4	3	1	4	5	0	0	0	0	1	1	1	2	5	0	5	4	4
5	5	3	0	1	1	0	2	1	3	0	5	5	5	5	5	5	5	5	5	0	0	0	0	0	1	0	0	0	0	1	0	0	0	0	0	0	4	3	5	5	5	1	4	5	0	0	4	2	4
2	2	3	3	5	5	5	4	5	5	5	3	1	3	0	2	0	3	0	0	3	3	5	4	4	5	4	4	1	2	5	4	5	5	4	4	4	0	0	0	0	1	2	2	2	5	1	5	4	5
4	5	1	1	1	1	1	3	1	1	2	4	3	4	3	5	4	5	4	2	0	1	4	3	4	1	1	1	0	1	5	3	4	3	2	5	4	1	0	3	4	4	0	3	4	5	5	5	5	5
4	5	1	2	0	0	0	1	1	0	1	3	3	4	4	4	3	4	3	4	2	1	4	2	4	3	2	1	1	1	3	3	1	2	1	2	2	1	3	3	3	4	3	3	3	4	1	4	4	3
2	3	3	3	4	4	1	4	3	3	3	2	4	2	4	4	3	3	2	4	2.74725	1	3	4	5	4	5	3	4	4	4	3	5	4	3	4	5	0	0	0	0	0	0	2	2	3	2	5	5	4
4	4	1	1	2	1	1	1	3	3	3	3	4	4	4	4	4	3	4	4	1	0	1	2	1	1	1	1	1	1	1	2	2	1	1	1	1	1	1	4	1	3	2	4	4	1	1	3	1	2
3	3	1	2	1	1	1	2	4	4	4	0	1	1	1	5	1	2	1	0	3	1	3	3	4	4	3	2	4	3	3	2	4	3	4	4	4	1	1	0	0	2	4	2	3	5	1	4	4	4
3	4	3	3	3	4	3	4	3	3	3	3	5	4	4	3	3	4	3	2	4	1	4	3	3	3	3	3	3	3	0	1.57565	4	2	2	2	3	5	3	2	4	2	3	3	4	5	0	4	5	3
3	3	3	4	5	5	5	5	3	3	3	3	4	4	3	3	4	3	4	5	3	0	5	5	5	5	5	5	5	5	3	2	2	3	2	3	4	5	3	3	3	3	4	4	4	4	0	5	5	5
3	5	2	4	3	3	4	4	4	3	4	3	5	2	4	2	1	4	1	5	5	4	4	4	3	2	2	2	2	1	0	0	2.81319	3	2	2	4	4	3	3	3	4	5	0	0	0	1.26022	4	3	4
4	4	3	2	0	0	0	1	0	0	0	0	0	0	0	0	0	0	0	0	5	4	5	3	3	3	2	2	2	2	4	1	3	4	4	4	4	2	2	2	2	1	0	0	0	4	5	5	4	3
2	2	4	1	4	3	4	4	4	4	3	0	0	4	0	4	0	2	0	1	5	4	5	4	3	2	3	4	2	2	5	2	3	3	4	4	4	0	0	0	2	3	4	4	4	5	1	5	4	5
2	3	0	0	0	1	0	0	3	3	2	3	5	3	3	1	0	3	0	0	0	1	0	3	3	2	2	2	2	2	2	1	3	2	3	2	4	1	0	0	0	1	0	2	4	5	4	4	4	3
4	4	0	1	0	0	0	0	4	4	2	5	4	5	1	0	1	3	0	5	2	0	1	2	5	0	0	4	4	4	0	0	1	0	5	0	5	0	0	0	0	0	5	2	4	4	0	5	4	5
4	5	1	1	4	2	3	3	4	3	3	1	1	4	1	4	1	4	2	5	1	1	3	1	2	3	3	3	3	3	5	0	5	4	4	4	4	0	0	0	3	2	1	0	1	3	1	3	4	4
4	4	4	1	1	1	4	3	5	5	3	0	1	1	0	0	1	3	0	0	2	0	4	4	1	4	4	3	3	3	4	4	5	3	2	5	4	0	0	0	1	1	2	4	2	5	5	5	5	4
3	3	1	1	2	2	4	3	3	2	3	2	1	4	5	5	3	2	2	3	1	1.50943	3	5	4	3	3	2	2	2	1	1	2	1	1	1	3	1.90262	1.58647	2	0	2.49265	1	0	0	3	0	3	1	3
4	4	1	0	1	0	1	0	1	1	1	4	5	5	4	4	4	4	4	5	0	0	0	1	0	0	0	0	1	1	1	0	1	1	0	0	1	0	1	4	3	4	0	4	4	3	0	4	4	4
4	4	2	3	2	3	1	4	3	5	3	1	4	4	4	4	3	3	3	0	1	0	4	4	3	0	0	0	0	0	0	2	4	3	2	3	4	3	4	5	4	4	3	4	3	0	0	1	1	1
2	3	0	1	0	1	0	1	3	3	2	5	4	3	3	2	4	4	4	4	4	1	4	5	5	4	3	3	3	4	3	3	3	3	2	3	5	2	2	2	2	1	0	1	2	3	0	5	3	2
4	5	1	0	1	3	0	4	5	4	5	0	0	0	0	0	2	1	2	0	5	4	4	5	5	4	4	3	4	4	3	0	4	1	5	4	5	0	0	0	0	0	0	0	0	5	4	5	4	4
3	4	2	3	1	0	0	0	5	4	2.51852	3.19048	0	3	0	2	4	0	5	0	3	4	3	3	2	2	3	3	0	1	5	3	3	3	5	4	4	0	0	1	4	1	3	3	3	1	1.26022	5	5	4
0	1	3	1	4	1	2	2	5	3	5	0	0	0	0	1	0	0	0	0	2	4	5	5	5	5	5	5	5	5	5	0	4	5	5	5	5	0	0	0	0	0	5	0	0	0	5	5	5	1
4	4	0	2	2	2	1	3	2	2	1	0	0	1	0	2	0	0	0	3	2	1.50943	4	2	4	3	1	2	1	1	4	1	4	4	4	3	4	0	0	0	0	1	0	1	2	0	1.26022	4	3	3
4	4	0	0	0	0	0	1	1	0	0	0	0	1	0	0	5	2	3	0	0	4	0	1	4	3	0	3	3	4	4	3	5	5	4	5	5	0	0	0	4	4	0	0	5	1	0	4	4	0
3	5	3	1	0	0	0	0	0	0	0	2	5	5	3	5	5	5	3	5	0	1	0	3	3	3	4	5	2	0	0	3	4	4	0	4	4	0	5	0	0	5	5	5	5	0	5	5	5	5
3	3	2	2	3	3	3	3	3	5	3	0	3	5	0	0	0	3	3	0	0	0	3	0	3	2	5	3	3	3	5	0	5	5	5	5	5	0	0	0	0	0	5	3	5	5	0	5	3	5
3	4	3	1	4	0	0	5	5	5	2	2	5	3	4	3	3	2	3	3	4	4	5	2	2	2	2	3	0	0	5	3	5	5	3	4	4	2	1	1	3	3	0	3	2	0	0	1	0	2
3	3	5	2	5	4	1	4	5	5	5	0	2	3	3	5	3	3	3	0	5	1	5	5	4	5	4	5	4	4	3	4	4	5	4	5	5	0	3	0	3	3	3	3	3	5	4	5	4	5
2	3.26909	3	2	2.71795	2	4	1	3.0438	2	2	2	0	5	4	5	4	4	4	3	2	2	2	3	3	2	2	2	4	2	3	4	2	2	2	2	2	1	2	2	2	3	1	4	4	3	2	4	4	2
3	3	3	4	5	4	4	5	5	5	5	1	5	1	3	3	4	1	3	5	5	5	5	5	5	5	5	4	4	4	5	0	4	4	3	2	5	1	0	0	0	0	0	1	1	5	2	5	4	4
4	5	1	2	1	1	1	2	0	1	3	1	1	1	1	1	1	2	1	4	0	0	3	2	3	1	3	2	0	2	4	2	5	4	2	0	2	0	4	4	2	4	0	0	4	1	3	2	0	5
2	5	4	0	5	5	0	0	5	5	5	5	5	5	3	3	5	3	5	5	3	2	5	5	5	5	5	5	3	3	3	5	5	5	0	3	5	3	3	0	0	0	5	3	3	5	3	5	5	5
1	2	3	3	3	2	3	3	5	5	3	2	0	2	1	2	2	3	2	2	3	1.50943	2	5	5	5	4	4	5	5	3	0	5	5	3	4	5	1	1	1	0	0	4	1	1	1	3	5	4	5
5	5	1	0	0	0	0	0	0	3	1	5	5	5	5	0	5	5	5	0	0	0	2.87778	0	0	0	0	0	0	0	0	0	0	0	0	1	5	0	5	5	5	5	0	5	5	0	0	5	3	0
5	5	0	0	0	1	0	0	0	0	0	5	5	5	5	5	4	4	5	5	0	0	0	1	0	0	0	0	0	3	0	0	5	0	0	0	0	4	0	3	3	2	1	5	5	0	0	5	3	1
3	3	1	1	0	1	0	1	0	0	0	5	5	5	3	5	4	3	4	5	5	1.50943	3	0	0	0	0	0	0	0	0	0	0	0	0	0	0	5	4	5	5	4	5	5	5	0	0	0	5	3
2	3	2	2	4	4	3	5	5	5	5	0	5	4	3	3	3	0	0	0	2	1	5	4	4	4	4	3	3	3	5	0	5	5	5	3	5	0	0	0	0	0	3	5	5	3	0	5	5	5
3	2	5	3	3	3	3	3	3	4	3	3	3	1	3	4	4	4	3	1	4	5	3	5	3	3	2	3	1	1	1	1	3	3	2	3	4	3	2	2	2	1	1	2	2	3	2	3	2	2
1	0	0	5	5	5	5	5	5	5	5	1	3	5	4	3	4	3	4	1	5	1	4	5	0	3	0	0	3	3	1	0	1	1	0	0	4	4	3	5	2	0	2	1	2	5	0	5	5	5
3	4	2	2	4	3	3	3	3	2	2	2	3	2	2	3	5	3	5	1	2	4	1	2	3	4	1	1	1	1	2	2	2	2	2	2	3	2	4	3	3	2	1	2	3	4	1	4	3	2
4	2	4	3	4	4	2	0	5	5	3	1	3	3	5	4	3	5	4	5	3	1.50943	5	3	5	5	0	2	0	4	0	0	3	3	3	4	4	2	5	2	3	2	4	4	3	2	0	5	5	5
3	3	0	0	0	0	0	0	4	3	4	0	2	2	0	2	0	1	0	1	4	3	0	4	5	4	3	3	3	3	4	2	4	5	4	3	4	0	0	0	0	0	0	3	1	4	2	0	1	1
[truncated: 11 more columns]
