# Supplementary material for: Quickscan assesses risk factors of long-term sickness absence: A cross-sectional (factorial) construct validation study
Source: PLoS One. 2019 Jan 11;14(1):e0210359. doi: 10.1371/journal.pone.0210359 (PMC6329504; doi:10.1371/journal.pone.0210359)
Supplement: S2 Dataset — (XLSX) [file pone.0210359.s002.xlsx]

## Sheet: DatasetN=3540
Language	HPP1	HPP2	PP1	PP2	PWL1	PWL2	PWL3	PWL4	PWL5	PWL6	PWL7	JS	SSM1	LDFALSE1	SSM2	LDFALSE2	SSC1	TOE	SSC2	TIP	WHI	RTWN	PP3	PD1	PD2	PD3	PD4	PD5	PD6	PD7	WL1	WL2	WL3	WL4	WL5	WL6	WL7	AU1	AU2	AU3	AU4	AU5	EB	LD1	LD2	FCE	WE	PF1	PF2
nl	2	2	4	3	5	3	5	2	5	5	5	2	4	4	4	3	2	4	2	2	5	4	5	2	1	0	0	1	1	0	4	1	1	1	2	3	5	2	0	1	2	2	0	3	3	1	0	5	2
nl	5	5	0	0	0	0	0	0	0	0	0	5	4	5	4	5	4	2	4	0	2	1	0	1	0	1	5	0	2	1	5	3	3	4	3	5	4	5	5	4	5	4	0	5	5	5	4	5	5
nl	3	2	4	3	1	1	3	3	4	4	1	5	5	3	5	2	5	2	5	0	2	1	3	3	2	5	2	3	3	3	3	0	3	3	0	3	3	5	4	5	3	3	2	5	2	5	3	5	4
nl	0	0	5	5	5	3	5	5	5	5	5	0	3	0	2	0	0	3	0	0	2	2	5	5	5	5	5	5	5	4	5	0	5	5	3	5	5	0	0	3	2	3	1	0	0	4	0	5	5
nl	1	2	1	1	1	2	2	4	2	1	2	2	3	2	3	3	4	4	4	2	5	4	3	4	5	4	0	3	4	3	1	1	2	0	1	0	1	2	2	2	2	2	5	2	2	2	0	4	5
nl	2	4	3	1	5	4	4	3	4	5	4	4	4	2	3	1	2	2	1	3	1	1	2	2	5	3	5	1	3	5	4	0	2	2	4	3	4	2	1	2	3	2	1	1	3	0	0	4	4
nl	2	2	0	0	0	0	0	2	0	0	1	4	2	2	1	3	1	5	2	5	4	4	0	3	4	4	3	3	4	4	4	5	5	5	5	5	5	0	3	3	4	4	0	2	2	2	5	3	4
nl	1	4	3	4	5	2	4	4	3	5	3	0	1	1	1	1	1	1	3	1	4	3	4	5	5	3	5	4	4	5	5	5	4	4	1	2	4	1	2	0	1	1	2	0	1	4	1	5	5
nl	5	2	3	0	0	2	0	2	0	0	3	5	5	5	5	5	5	3	5	4	1	1	5	0	0	4	3	2	0	0	5	5	3	5	0	5	3	5	3	2	5	5	2	5	5	0	5	5	5
nl	2	2	3	2	2	4	2	0	2	0	0	5	5	2	0	1	5	2	5	5	2	2	4	4	3	3	2	1	0	2	3	1	2	2	1	5	3	5	2	1	2	2	4	2	2	0	1	5	5
nl	4	3	3	1	5	5	3	5	4	5	4	0	1	2	2	1	0	3	0	1	3	5	5	0	0	5	4	5	5	4	5	5	2	5	4	5	4	0	0	0	0	0	0	0	0	2	1	5	5
nl	2	2	0	1	4	3	1	1	1	3	2	2	4	5	3	4	3	4	2	5	2	2	5	4	1	4	2	2	1	5	3	0	4	2	1	1	4	3	3	4	3	2	1	3	4	1	0	5	3
nl	4	2	0	0	0	0	0	1	2	0	3	3	0	0	1	0	2	4	2	4	2	1	0	4	5	5	2	4	2	2	5	5	5	5	5	5	5	0	1	0	0	2	0	5	0	5	5	5	5
nl	3	3	4	5	2	2	3	5	2	0	1	4	3	3	4	3	3	4	4	4	3	1	4	2	1	4	5	2	0	1	4	1	4	3	0	3	2	1	4	3	4	4	5	1	3	4	3	5	5
nl	2	1	0	2	0	0	0	0	0	0	0	2	5	4	5	4	1	2	2	5	4	2	0	5	5	2	1	2	1	2	5	5	5	5	1	4	5	0	1	1	2	3	4	4	4	0	2	5	5
nl	1	2	5	3	5	5	4	5	3	4	3	5	3	4	3	3	3	5	4	4	5	2	5	1	3	1	0	2	0	1	4	0	5	3	2	3	5	0	0	1	2	2	0	2	3	1	0	5	2
nl	3	3	2	1	3	4	2	3	2	3	3	2	4	3	3	3	4	3	3	5	2	1	3	4	4	2	1	2	4	2	2	0	2	1	3	2	3	1	3	4	3	4	5	1	3	2	2	5	5
nl	4	2	1	1	2	3	1	4	4	4	2	2	4	1	4	2	1	4	3	5	3	2	0	1	1	0	0	0	0	0	1	1	2	2	0	2	2	2	2	2	2	2	2	2	3	0	1	2	2
nl	3	3	4	2	1	0	0	5	3	0	0	3	5	4	5	4	5	5	5	5	0	2	3	3	4	5	3	3	3	3	4	5	3	1	3	3	3	5	4	4	3	5	0	5	5	3	4	5	4
nl	3	3	3	2	5	4	3	5	5	5	4	2	4	2	4	3	5	3	5	3	2	1	1	2	3	3	2	3	3	3	5	1	2	3	2	3	5	2	2	2	2	2	1	2	3	4	1	3	4
nl	5	3	3	3	0	4	0	3	0	1	2	0	0	1	1	1	3	0	4	0	4	2	4	3	4	2	4	2	2	3	5	2	2	2	0	3	3	1	1	0	4	1	0	0	1	1	4	3	4
nl	4	2	2	2	3	4	2	4	2	4	5	3	2	2	1	2	1	4	2	4	2	4	5	4	3	3	2	4	2	0	4	1	1	3	1	3	3	0	1	1	1	3	0	0	1	5	1	4	4
nl	3	3	3	1	3	2	3	3	1	2	1	3	4	2	4	3	3	4	4	5	5	1	5	4	1	3	1	1	0	3	2	1	2	0	1	1	2	3	3	4	2	3	0	0	4	4	1	4	5
nl	0	1	4	2	0	0	0	0	3	3	0	5	5	5	5	5	5	5	5	5	5	6	5	0	2	2	0	2	0	1	4	3	4	1	3	3	5	5	5	5	5	5	0	5	5	0	1	5	3
fr	1	2	3	2	5	5	5	2	2	0	5	0	0	1	0	0	0	1	0	0	4	2	4	3	5	4	4	3	2	4	5	2	2	4	3	2	3	0	1	1	0	2	0	1	0	2	3	2	4
nl	2	2	1	0	0	0	0	2	0	0	2	2	4	1	3	1	2	4	2	3	4	2	0	3	4	4	3	4	5	4	2	0	4	2	2	2	4	3	3	3	2	3	4	2	1	4	2	4	5
nl	1	2	0	0	1	0	0	0	1	4	0	4	5	5	5	5	5	5	5	5	2	1	0	4	3	4	0	2	2	1	1	2	1	0	0	0	3	4	4	5	5	5	4	5	5	1	3	4	4
nl	1	2	3	5	1	5	2	1	1	1	2	0	3	2	0	3	0	0	0	0	5	5	2	3	1	5	5	3	2	2	5	3	5	5	5	5	5	0	0	0	0	0	3	3	4	5	5	5	3
nl	2	2	3	2	1	2	3	1	3	3	3	3	4	2	3	3	4	3	3	4	3	2	2	5	5	3	2	3	4	4	3	4	4	3	4	4	5	1	0	1	0	4	0	2	3	2	2	3	4
fr	4	3	1	2	2	1	1	1	5	4	4	3	3	4	1	4	2	1	3	0	0	5	2	2	5	4	4	3	3	3	5	3	5	5	4	5	5	0	0	0	1	2	0	4	1	4	0	5	5
nl	3	3	4	4	5	5	5	5	5	5	5	0	0	0	0	0	0	0	0	0	5	5	5	2	1	5	4	1	1	1	5	3	4	3	5	5	5	0	0	0	0	0	4	0	0	0	5	5	5
fr	5	2	4	1	5	5	0	5	5	5	4	5	5	5	5	5	3	5	5	5	5	1	5	5	3	0	0	5	5	3	4	0	0	5	0	5	5	0	0	2	5	5	0	0	4	0	0	5	0
nl	3	2	4	3	5	5	5	5	4	4	4	4	4	3	4	3	2	2	2	5	4	1	5	2	4	1	2	0	2	2	5	2	3	2	0	4	4	2	2	1	1	3	1	0	0	4	0	5	5
nl	3	4	2	1	3	5	3	4	4	3	5	4	4	3	1	3	1	1	4	5	2	2	3	0	0	1	0	1	0	0	3	1	3	1	1	1	4	1	0	0	0	1	5	1	4	0	3	3	4
nl	1	1	2	2	0	0	2	1	3	1	0	2	0	3	0	3	1	3	1	0	2	5	3	5	5	5	3	4	4	4	4	5	4	3	1	4	4	4	4	4	4	4	2	1	3	4	4	3	4
fr	4	5	0	3	0	1	0	0	2	3	5	4	1	1	1	2	3	3	3	5	0	1	0	0	0	2	0	1	1	1	2	1	2	1	0	0	2	1	1	1	4	4	0	1	0	0	0	2	1
nl	4	2	4	2	0	0	2	1	3	2	1	2	2	3	2	3	2	1	2	2	2	2	2	3	1	1	1	2	0	1	1	1	2	3	1	4	3	2	3	3	3	4	4	2	2	3	4	5	4
nl	5	5	0	3	0	0	0	0	0	0	0	0	0	0	0	0	0	0	0	0	5	5	0	2	4	0	0	0	0	0	0	0	0	0	5	0	0	0	0	2	0	1	5	0	0	0	3	5	5
nl	5	4	1	3	5	4	2	5	5	5	4	2	3	1	4	1	2	3	4	5	2	1	4	2	2	1	1	0	1	1	1	1	3	3	1	1	4	0	1	1	1	1	5	0	0	1	0	4	4
fr	2	1	4	4	3	3	2	3	2	5	1	1	5	2	3	1	1	5	2	5	5	2	5	5	4	5	2	1	3	3	3	0	5	2	0	2	2	2	0	3	1	2	2	1	2	0	0	2	5
nl	2	1	1	3	0	0	4	1	3	1	0	0	0	3	0	3	5	2	4	0	5	3	3	4	4	4	5	4	4	4	5	5	4	4	2	4	4	2	0	0	3	1	1	4	1	4	4	5	5
nl	5	3	0	3	0	2	0	0	5	5	2	5	5	5	5	5	5	5	5	5	0	1	0	0	0	0	0	0	0	0	4	0	0	0	0	3	0	0	3	5	5	5	5	5	5	0	0	5	5
nl	2	3	0	1	3	0	0	0	3	3	0	5	4	4	5	5	3	5	3	5	3	1	0	3	4	3	3	2	0	2	3	0	3	0	4	3	3	5	4	5	0	4	1	4	5	2	0	5	5
fr	0	2	1	2	0	0	0	0	0	0	0	5	5	5	5	5	2	3	5	5	0	1	0	5	5	2	0	0	2	5	0	0	0	2	3	5	5	0	5	5	5	5	2	5	5	5	2	5	5
fr	4	2	1	1	2	2	0	0	3	0	3	0	2	1	2	1	2	3	2	2	0	1	5	0	2	4	0	3	0	1	3	1	2	1	3	2	4	2	0	1	1	0	5	1	1	4	0	2	2
nl	4	5	2	2	3	2	2	3	2	5	1	4	4	5	3	5	3	4	3	5	3	2	3	1	1	0	0	1	1	0	3	1	2	5	2	3	4	2	2	5	3	3	2	4	5	2	1	5	5
nl	3	2	3	4	5	4	4	3	4	5	1	5	5	4	5	3	5	5	5	5	4	1	5	3	0	0	2	3	0	1	5	4	3	4	0	5	4	3	5	5	5	5	5	1	4	0	4	5	5
nl	4	4	0	0	0	3	0	1	0	0	0	4	4	4	4	4	4	4	4	5	1	1	4	3	1	0	0	1	0	0	5	4	5	4	4	5	5	5	5	2	4	4	4	0	4	1	4	5	4
nl	4	3	0	3	1	1	0	4	1	1	5	3	3	4	4	4	3	2	3	5	3	3	1	5	4	4	1	4	2	3	4	3	4	2	3	4	5	3	2	3	3	3	1	3	4	3	4	4	4
nl	3	1	4	3	5	2	2	4	5	5	3	4	3	1	2	3	3	3	3	1	5	2	4	5	3	1	0	4	3	4	5	1	5	5	3	4	3	2	1	2	3	3	0	0	3	2	1	4	1
nl	2	0	4	3	5	4	4	4	5	5	5	5	5	5	5	5	1	5	5	0	5	1	5	5	2	3	1	2	1	2	5	3	2	4	5	5	5	2	2	5	2	5	0	4	5	2	3	5	5
fr	2	3	0	1	5	5	3	4	4	5	4	3	5	5	5	5	5	5	5	5	2	1	5	2	2	1	0	0	0	1	1	0	4	1	0	1	1	5	1	5	5	4	4	5	5	0	0	5	0
nl	1	0	5	2	5	5	2	5	5	5	4	0	4	0	1	0	1	3	1	0	5	2	5	1	5	5	2	5	5	5	3	3	0	5	0	5	5	2	0	0	2	5	0	0	0	2	0	5	5
fr	5	5	1	0	0	0	0	0	2	2	0	3	5	3	5	3	2	5	3	5	0	1	0	0	0	0	0	0	0	0	0	0	3	0	0	0	5	2	5	5	5	2	0	5	5	0	0	5	4
nl	3	3	4	4	3	2	4	3	3	4	3	4	4	4	4	3	4	2	5	5	4	1	4	3	0	1	1	1	0	2	2	0	3	2	4	2	2	0	1	2	3	4	5	2	2	2	0	4	3
nl	2	2	2	2	2	0	0	2	2	0	0	4	1	3	2	2	2	3	1	2	2	1	2	3	4	3	2	2	3	3	0	0	0	2	0	0	2	3	3	3	2	3	4	2	2	3	0	2	2
nl	2	0	2	2	5	5	4	3	4	5	4	2	0	2	3	2	1	4	2	1	2	1	4	5	4	4	4	2	4	3	4	5	3	3	3	3	4	2	3	4	5	4	3	2	3	5	4	5	5
nl	3	2	5	3	5	5	5	5	5	5	5	0	1	0	4	0	0	2	1	0	5	5	5	4	5	5	5	5	5	4	5	1	5	5	2	5	5	0	3	0	0	1	4	0	0	4	5	5	5
nl	0	0	0	0	4	2	4	1	5	5	4	0	0	0	0	5	0	4	0	5	5	2	0	5	5	5	5	5	5	5	5	0	2	3	5	5	5	0	2	0	0	2	0	0	0	1	5	5	5
nl	3	2	4	2	4	2	5	4	4	4	3	4	5	2	5	3	3	4	3	5	1	1	3	3	3	0	3	1	1	0	3	0	4	1	1	1	3	0	0	1	1	4	0	3	4	0	0	5	4
nl	2	3	1	1	0	0	0	1	0	0	1	2	2	2	1	3	2	4	1	1	3	1	0	3	2	3	3	2	3	2	2	2	1	0	1	2	3	2	2	3	3	3	4	2	2	5	3	5	5
fr	2	3	0	4	0	0	0	2	0	0	0	0	3	2	0	5	1	5	0	5	5	2	0	5	4	0	0	5	5	4	0	0	4	1	0	2	3	2	0	4	5	0	0	4	2	4	3	4	4
nl	3	2	4	3	4	2	5	3	5	5	4	4	2	4	0	0	1	2	2	5	5	1	2	2	2	2	3	2	2	2	5	0	4	4	1	3	4	0	0	0	0	2	3	0	0	0	0	5	4
nl	0	0	5	5	5	5	5	5	5	5	5	3	3	3	2	2	4	5	5	5	5	4	5	5	0	2	0	3	4	3	5	0	5	2	0	4	5	0	0	3	0	0	5	0	2	3	0	5	5
nl	3	2	1	3	0	5	2	4	2	0	3	1	3	1	0	3	1	3	4	4	0	1	3	0	0	4	5	5	3	4	3	5	5	3	2	4	3	4	3	3	3	3	3	3	1	3	3	5	4
nl	3	4	0	0	0	0	0	0	0	0	0	5	5	5	5	5	5	5	5	5	3	2	0	1	0	0	0	0	0	0	4	1	2	2	4	4	3	3	5	5	5	5	2	5	5	1	1	5	4
nl	2	1	3	2	4	2	2	4	4	5	3	4	2	3	3	3	3	0	3	5	5	1	3	4	1	1	0	2	2	1	2	1	4	3	3	3	2	0	3	2	3	4	3	1	1	1	2	4	2
nl	3	3	2	2	4	3	1	2	1	4	1	5	4	3	3	3	5	5	5	5	1	1	2	1	2	4	2	1	2	1	3	1	1	0	2	1	2	3	2	2	3	2	2	4	4	3	2	4	3
nl	4	4	4	4	2	3	4	3	4	4	4	2	2	3	3	3	2	1	2	3	3	2	3	3	4	4	4	3	4	4	4	4	3	4	4	4	4	2	1	2	3	2	2	3	4	4	4	4	3
nl	2	3	4	2	4	5	5	5	3	4	4	0	0	0	0	0	1	0	0	0	3	4	0	3	5	5	5	3	4	4	3	0	5	2	0	2	5	0	2	2	0	0	0	0	0	0	0	0	0
nl	0	1	4	4	5	5	5	5	5	5	5	2	1	3	0	2	2	2	3	5	5	5	5	5	5	4	5	5	1	3	5	2	5	5	4	4	5	0	0	0	0	3	2	1	2	5	3	4	1
nl	3	1	2	2	3	1	1	0	1	3	1	5	5	5	5	5	5	5	5	5	0	1	1	1	4	0	1	0	0	2	3	0	1	0	0	1	4	3	5	4	4	4	0	4	4	0	0	5	4
nl	3	2	4	4	5	5	4	5	5	5	5	0	3	0	3	0	3	0	3	0	5	5	4	4	4	2	2	2	4	2	5	3	5	5	4	5	5	0	0	1	1	2	1	0	0	0	4	4	4
fr	0	1	2	2	2	2	1	4	5	1	5	3	1	0	1	4	3	3	4	4	5	5	2	4	5	5	0	2	4	4	5	1	5	5	5	5	5	0	0	0	0	0	4	0	3	5	0	5	5
nl	4	3	3	3	4	4	4	3	4	3	2	5	4	2	4	4	4	4	4	5	2	1	1	3	2	0	0	1	0	0	4	1	3	1	0	3	4	4	2	1	3	3	5	3	4	0	0	4	4
nl	2	2	3	2	0	0	0	4	0	1	2	2	2	2	1	2	4	2	5	5	5	1	2	2	1	3	2	2	1	0	4	2	0	2	2	2	2	5	4	1	1	2	3	2	2	5	2	4	5
fr	1	1	3	2	1	3	1	1	3	3	4	3	1	4	3	4	2	3	4	4	4	1	4	3	4	4	4	1	0	2	4	1	2	4	2	4	4	1	1	2	3	3	0	4	5	5	4	4	4
nl	4	1	4	0	1	0	0	1	1	2	1	3	4	2	4	2	3	4	2	0	3	1	4	4	0	0	2	0	1	0	1	0	2	0	0	1	1	2	3	2	0	0	0	1	1	3	0	0	0
nl	3	2	4	0	0	0	0	0	0	0	1	5	5	5	5	5	5	4	4	5	4	2	0	4	4	5	2	4	3	3	5	1	1	0	5	3	4	1	0	1	3	5	1	5	4	4	0	5	4
fr	2	2	4	2	5	3	3	3	5	5	5	5	4	5	5	5	5	4	4	5	5	2	5	3	2	2	1	3	3	3	3	0	3	5	2	1	5	0	4	5	5	5	1	5	5	4	1	5	5
nl	4	2	0	1	2	2	0	1	4	0	2	4	5	4	5	4	5	2	5	5	0	2	1	2	1	1	2	1	0	0	4	0	1	2	1	2	2	3	1	0	3	3	2	3	4	0	0	5	5
nl	4	2	1	2	4	2	0	4	4	5	4	2	4	3	2	4	2	3	4	5	0	1	3	0	0	0	0	0	0	0	5	0	2	2	1	5	5	0	0	0	0	0	5	3	4	0	0	5	0
fr	2	3	4	4	4	3	4	3	4	4	4	1	4	4	3	5	2	2	2	5	2	1	3	2	1	1	0	3	0	0	2	0	1	1	0	3	3	1	0	5	0	5	0	4	3	0	0	5	1
fr	2	1	2	2	2	2	2	2	2	4	2	1	3	2	2	1	4	2	4	3	3	2	2	4	3	1	1	2	2	0	1	0	2	2	2	2	2	1	2	4	3	3	2	2	1	0	0	2	2
nl	2	4	0	2	1	1	3	2	1	4	2	2	4	2	3	2	4	5	5	5	2	1	0	2	4	1	0	2	0	1	3	0	2	2	1	2	3	0	0	0	0	3	5	2	2	0	0	2	2
fr	2	3	0	4	0	0	0	0	2	0	2	3	3	3	3	4	2	3	3	4	2	2	0	4	3	1	0	4	0	0	4	2	4	5	2	3	5	1	0	1	5	4	1	3	4	2	2	5	3
nl	2	3	4	3	0	1	0	4	1	0	0	1	2	1	2	2	1	3	2	2	4	2	4	4	4	3	4	3	3	2	3	3	2	2	1	3	3	2	2	2	3	4	0	2	2	3	5	1	2
nl	5	0	0	1	5	5	0	3	3	1	2	2	3	4	0	0	3	2	3	5	5	1	2	5	5	0	0	1	5	2	0	0	0	0	1	2	0	0	5	5	5	5	0	0	0	0	0	5	5
nl	3	4	3	1	2	3	1	2	5	4	3	2	3	3	3	2	0	2	4	0	2	5	2	1	0	2	1	0	1	1	4	0	3	3	1	4	3	2	1	1	1	2	3	1	2	1	1	5	4
nl	4	0	4	2	4	3	5	5	5	5	4	2	2	0	2	0	3	1	3	2	5	4	5	3	3	2	0	2	1	1	5	1	4	2	2	4	4	1	0	1	0	0	0	2	1	1	0	5	4
nl	1	3	3	1	0	0	4	0	1	2	1	1	1	4	2	4	2	3	3	1	4	2	4	3	5	1	1	4	5	4	3	3	4	3	3	4	4	2	0	3	4	3	0	3	1	5	0	5	5
fr	4	5	2	1	0	5	0	0	0	2	2	5	5	5	5	5	1	4	2	5	2	2	0	1	5	5	5	1	1	3	5	4	5	5	5	5	5	5	0	2	3	5	0	5	5	5	5	5	5
nl	3	2	1	3	1	1	0	1	0	1	1	4	2	3	3	4	3	3	2	0	1	2	4	5	4	5	5	4	1	2	4	5	5	5	5	5	4	0	0	1	4	4	1	1	3	5	5	5	5
fr	3	2	3	1	1	3	0	0	4	3	0	0	1	5	0	5	0	3	0	0	1	1	5	2	5	4	5	0	2	2	5	5	5	2	5	5	5	0	5	2	5	5	0	3	2	5	5	5	3
fr	3	2	1	2	1	3	0	3	5	5	4	4	5	4	3	5	2	4	5	5	1	2	2	1	0	1	0	1	0	1	3	0	2	3	0	2	5	3	5	4	5	2	5	2	4	2	0	5	0
nl	4	2	1	1	3	2	1	3	2	4	2	3	5	2	4	3	2	4	3	5	1	1	1	1	1	2	1	1	2	4	3	1	3	2	2	2	1	2	2	3	3	4	4	3	3	1	1	4	5
nl	3	0	2	2	0	0	0	0	0	0	0	5	5	4	5	4	2	5	5	5	0	1	0	5	4	0	1	2	0	5	4	1	4	2	0	3	4	4	2	4	4	5	4	4	5	5	0	5	1
nl	1	2	4	3	4	3	3	2	3	2	2	2	1	3	3	4	3	4	3	2	3	1	4	3	3	1	2	3	2	1	3	2	2	2	1	3	4	0	0	1	2	2	0	2	4	2	1	4	3
nl	5	2	3	5	5	5	4	3	5	5	5	5	3	2	4	3	2	3	1	5	3	1	2	3	2	3	2	2	0	0	3	0	5	3	2	1	5	3	2	3	3	2	3	2	3	5	1	5	5
nl	3	4	1	0	1	0	0	3	0	1	1	5	5	4	5	3	4	4	5	5	0	1	2	1	0	0	1	0	2	3	4	2	1	2	1	3	3	1	3	3	4	0	4	3	4	4	2	4	5
nl	2	2	3	4	5	3	5	5	5	5	5	2	2	2	2	0	1	2	4	5	5	2	5	5	5	5	0	4	4	4	5	0	5	5	2	2	5	0	0	0	0	0	0	1	0	3	3	2	5
nl	2	3	4	3	4	2	0	3	3	5	2	5	5	5	5	5	5	5	5	5	5	2	5	5	2	2	0	2	0	2	1	2	0	0	1	2	3	5	2	0	5	5	5	1	5	0	0	5	5
nl	4	3	2	2	2	1	0	2	4	5	3	2	4	5	4	4	3	4	3	5	1	1	5	3	1	0	0	1	0	1	4	0	1	0	0	3	4	5	4	5	4	5	5	4	4	0	0	4	4
nl	3	3	3	3	4	3	5	5	5	5	5	1	0	2	0	3	2	4	2	0	4	5	2	5	5	5	4	4	1	2	5	1	4	5	0	5	5	0	0	0	2	0	0	0	0	0	4	4	5
nl	0	0	4	2	5	5	5	5	5	5	5	0	5	0	0	0	1	1	1	2	5	5	5	5	5	4	4	4	4	5	5	3	3	3	5	4	5	0	0	5	2	5	4	1	1	0	0	5	5
nl	3	3	4	2	4	4	3	3	3	4	2	3	2	4	4	4	3	5	3	4	1	1	3	2	1	3	0	2	0	1	1	0	3	0	1	1	2	0	1	5	0	3	1	4	4	3	0	5	3
nl	5	5	4	2	3	4	0	2	5	5	5	2	5	4	3	1	0	0	5	0	5	5	5	0	2	2	0	2	0	1	5	0	4	3	1	2	4	0	2	3	3	2	3	0	3	0	0	4	4
fr	1	2	4	5	3	3	0	3	5	5	3	5	5	5	5	5	5	5	5	5	5	1	5	5	4	2	2	0	0	4	0	0	2	0	1	1	5	0	5	5	5	5	3	5	5	2	5	5	5
nl	2	2	0	0	2	1	2	0	2	5	2	5	5	3	5	2	5	5	5	0	0	2	0	0	0	1	1	0	0	3	1	0	5	1	2	0	1	2	0	4	0	3	1	0	1	0	0	5	2
nl	5	2	5	5	5	0	0	5	5	5	5	5	5	5	5	5	0	5	5	5	5	1	5	5	0	5	0	5	0	5	5	0	0	0	0	0	5	0	0	5	0	0	0	0	5	0	0	5	5
nl	4	2	5	4	5	5	4	5	5	5	5	4	4	3	4	4	2	3	3	0	3	3	2	4	1	4	1	2	1	1	4	3	1	1	1	3	4	2	4	3	2	4	1	1	3	1	1	5	5
nl	5	3	1	2	0	0	1	1	4	1	3	0	0	0	0	0	2	0	1	0	5	5	1	4	2	4	5	3	4	4	5	5	4	5	4	5	4	0	5	5	4	5	2	0	0	4	5	5	5
nl	4	5	2	1	4	5	1	3	4	4	2	3	4	4	4	4	5	4	5	5	0	1	1	1	0	0	1	0	0	0	1	0	3	0	0	0	3	2	1	3	2	3	0	1	4	0	0	4	2
nl	4	3	4	2	5	4	2	1	5	5	5	3	2	4	2	3	2	3	2	0	4	1	4	2	4	3	4	3	0	2	5	2	3	3	4	4	4	0	0	1	0	1	1	2	4	0	4	4	4
nl	5	3	5	3	5	2	2	2	5	4	3	2	2	5	3	4	2	5	3	1	5	3	3	4	0	5	2	3	1	1	3	0	1	1	3	2	2	4	5	5	2	4	2	3	5	5	1	5	5
fr	2	3	3	3	2	1	1	1	3	3	4	1	0	4	0	4	1	1	2	2	2	2	4	4	4	4	4	3	4	3	2	4	4	4	4	4	5	1	0	2	3	4	1	0	2	3	5	5	4
nl	3	3	4	4	5	4	3	4	4	3	3	1	2	1	1	2	1	2	1	4	2	1	5	2	5	2	3	3	4	3	3	0	2	2	2	3	2	2	0	0	1	1	3	2	2	0	2	2	1
nl	2	2	4	4	5	5	3	3	5	5	3	2	4	3	4	2	4	1	5	2	2	1	0	4	5	2	0	2	2	3	2	0	2	2	0	2	5	2	2	3	2	4	2	2	0	1	1	5	5
nl	4	4	1	0	0	0	0	0	1	1	1	0	0	0	0	1	0	0	0	0	4	5	0	4	4	0	0	4	4	4	1	0	4	0	4	0	5	0	0	0	3	0	1	0	0	0	0	1	1
nl	5	1	3	2	5	0	2	3	4	5	2	4	5	4	5	5	3	5	4	5	5	1	4	2	2	4	0	1	1	2	3	0	3	2	0	2	4	5	3	4	5	3	1	2	4	2	0	5	3
nl	3	3	4	3	4	5	4	5	3	4	4	4	5	4	5	3	5	4	5	5	3	1	5	3	0	4	1	1	1	2	2	0	3	4	1	2	3	4	5	4	4	5	5	2	4	5	0	4	5
nl	4	4	1	0	4	3	1	3	5	5	4	4	5	4	4	5	4	2	5	3	2	1	5	3	0	0	2	0	0	0	2	0	3	0	0	1	3	3	2	3	1	4	3	2	5	0	0	5	4
nl	1	2	4	3	1	3	0	0	1	3	3	5	5	5	3	5	3	4	4	5	4	2	5	5	2	2	3	1	3	1	4	3	3	2	5	4	4	4	4	4	2	5	4	5	5	3	2	4	3
fr	0	1	5	0	0	0	0	0	1	0	2	0	5	2	5	5	5	3	5	5	0	2	5	2	3	3	0	0	0	3	5	5	5	5	2	5	3	5	0	0	4	4	3	5	5	0	0	5	0
nl	3	3	4	3	3	5	4	4	4	5	4	4	1	4	2	3	4	1	3	5	2	1	2	2	0	2	3	0	0	0	3	0	3	3	3	3	5	2	3	2	3	1	2	0	2	5	0	4	2
nl	1	2	0	3	0	1	3	3	5	0	1	1	3	3	4	1	3	5	3	5	5	1	1	1	5	5	4	4	3	4	3	0	0	3	3	3	5	1	3	3	3	1	1	3	2	0	0	1	5
nl	0	1	5	5	3	5	5	5	5	5	5	2	0	2	0	2	0	1	0	5	5	5	5	5	3	2	0	3	5	3	5	0	5	4	4	5	5	0	0	0	0	0	1	2	0	0	5	5	5
nl	3	3	2	3	4	4	3	4	5	5	4	3	3	3	4	3	4	3	3	3	4	2	3	4	5	5	1	3	2	4	3	0	3	1	1	3	4	4	1	2	2	3	1	4	3	1	0	4	4
fr	3	1	5	2	4	1	5	5	5	5	4	4	4	5	4	5	3	4	3	5	3	2	5	4	5	2	3	4	1	5	4	0	0	3	4	4	5	4	0	1	3	4	2	4	4	5	0	5	3
fr	1	3	5	3	0	0	1	0	3	0	1	2	4	5	5	4	3	2	4	5	5	2	2	5	5	5	4	5	3	4	2	4	3	5	5	5	5	0	3	0	4	3	0	3	4	5	3	5	4
nl	1	3	4	3	4	4	3	4	4	5	3	4	4	4	4	3	2	4	5	5	5	2	4	4	2	3	1	1	0	0	3	1	3	1	0	4	5	4	3	0	0	2	0	0	4	0	1	4	4
nl	3	4	4	1	5	3	4	4	4	5	4	1	3	2	3	3	4	3	4	1	3	1	4	1	4	1	0	1	1	0	4	2	4	4	3	4	4	1	3	0	2	5	2	4	3	2	3	5	2
nl	2	3	2	3	2	2	2	2	4	3	3	5	5	5	5	5	0	2	4	5	4	3	5	4	1	0	0	1	1	1	5	3	3	5	5	5	5	0	1	1	1	5	1	0	5	1	3	5	4
nl	4	2	4	4	4	3	4	4	5	5	3	3	3	3	3	4	4	1	2	5	3	1	2	1	1	1	0	0	0	0	5	0	3	3	2	2	3	3	1	2	1	4	1	2	4	2	0	4	3
nl	3	5	3	1	0	0	0	0	0	1	0	5	4	5	4	5	3	5	3	5	2	1	5	2	0	2	0	0	0	0	3	0	0	0	0	2	2	2	0	5	5	5	1	4	5	0	0	5	4
nl	2	1	3	4	5	5	5	5	4	5	5	4	2	5	2	4	2	2	2	5	5	1	5	2	0	1	1	0	0	0	4	1	3	5	0	5	5	2	0	2	2	3	0	3	3	3	3	5	3
nl	0	1	4	1	5	5	5	5	5	5	5	0	0	0	0	0	0	0	0	0	5	5	5	5	5	5	5	5	5	5	5	2	2	5	2	5	5	0	0	2	0	2	0	0	0	5	5	5	5
nl	0	2	3	2	5	5	0	5	5	3	2	5	5	5	5	5	5	5	5	5	5	6	5	5	5	3	0	0	0	4	0	0	3	0	0	1	5	0	5	3	0	5	5	0	5	0	0	5	5
nl	5	3	4	2	1	1	1	3	5	5	5	4	4	5	0	4	5	4	2	3	3	1	4	2	0	3	4	2	0	1	1	0	5	4	1	4	5	1	1	4	1	0	1	2	3	0	2	5	3
nl	0	0	4	2	5	5	3	5	4	3	5	2	2	0	2	0	3	1	4	2	5	6	0	5	5	5	3	5	5	5	5	3	5	5	4	3	5	0	0	0	0	5	2	0	1	0	2	4	2
fr	2	3	4	2	2	3	2	2	2	2	2	3	5	3	5	5	4	5	4	5	1	2	5	3	4	3	4	3	0	2	4	2	3	2	2	3	3	3	2	3	2	3	5	5	3	4	2	5	4
nl	4	2	4	2	0	0	0	0	3	0	1	5	5	5	5	5	5	5	5	5	4	2	5	3	2	0	2	3	2	1	2	2	2	0	0	4	3	5	5	4	5	5	1	5	3	0	0	4	1
nl	2	2	0	2	0	0	0	0	2	1	0	0	5	2	5	2	5	5	5	5	0	1	0	3	0	1	0	0	1	0	4	0	1	0	0	0	3	2	0	1	0	2	0	0	2	0	0	5	0
nl	1	0	5	3	3	5	5	5	5	5	1	4	5	3	4	4	3	5	4	5	5	1	5	5	5	3	1	5	0	3	1	0	2	1	0	2	5	1	0	5	4	0	0	5	5	3	0	5	5
nl	2	3	3	1	5	5	4	2	5	5	3	2	4	3	4	3	2	2	2	1	3	2	1	0	0	2	3	1	1	1	5	4	4	3	1	3	4	1	1	0	2	3	2	1	3	1	2	3	4
nl	4	4	5	3	3	3	4	3	5	4	3	5	4	5	4	4	3	4	4	5	2	1	1	2	2	2	1	1	0	3	1	0	3	3	3	3	4	3	2	3	2	3	3	4	4	2	2	4	3
nl	2	2	2	2	2	2	2	2	3	3	2	0	0	2	0	1	1	3	2	0	0	2	2	0	3	0	1	1	0	0	4	2	1	2	2	3	3	0	0	2	3	2	5	0	0	2	0	1	3
nl	1	2	5	4	5	3	2	3	4	5	3	4	4	1	4	1	0	5	3	2	5	2	4	4	3	3	3	3	3	2	1	0	1	4	0	4	4	3	4	4	4	3	4	1	3	1	2	5	4
fr	1	2	2	2	2	3	0	5	3	0	1	1	2	1	1	0	1	4	3	4	4	2	5	5	5	5	5	5	5	5	1	3	1	1	2	2	4	1	1	2	1	0	0	4	0	4	2	4	1
nl	4	3	1	3	3	5	1	3	2	3	2	4	0	2	2	2	2	4	1	3	2	1	3	1	2	0	0	1	0	2	1	0	1	0	0	0	1	2	2	1	1	2	1	1	0	0	0	1	1
fr	4	4	2	2	0	0	0	0	0	0	1	3	4	3	4	4	3	4	3	4	2	2	1	3	3	2	2	2	0	1	2	4	4	2	2	3	4	3	1	3	2	2	2	3	3	3	2	4	4
nl	3	3	2	3	1	1	1	0	1	1	2	1	2	2	1	2	1	2	4	0	3	2	2	4	5	4	2	3	3	3	1	1	3	2	4	0	3	1	2	2	3	3	3	2	2	5	0	5	5
nl	4	2	4	1	3	1	0	2	3	5	3	4	4	5	4	4	4	3	4	5	1	1	2	4	1	1	1	2	0	0	2	1	3	1	3	5	3	2	2	5	4	4	4	3	4	3	2	5	2
nl	1	1	5	4	5	5	5	4	5	5	5	5	5	5	5	5	5	5	5	0	5	6	5	5	4	4	5	4	2	5	2	0	0	0	0	3	5	5	5	5	0	0	5	5	5	5	0	5	4
nl	3	2	3	2	0	0	0	0	1	0	0	0	1	3	2	3	0	3	2	2	5	5	5	4	3	3	4	3	4	2	3	5	1	3	1	3	3	1	1	4	1	3	5	1	3	4	5	4	3
nl	1	2	3	1	3	3	3	2	2	5	3	2	1	3	1	2	1	3	1	1	5	5	3	2	4	4	3	2	2	4	1	0	1	1	3	3	1	3	2	4	2	2	4	4	4	1	1	3	5
nl	3	2	5	3	5	4	5	5	4	4	2	4	5	5	4	2	5	1	4	2	3	5	4	5	4	0	4	4	2	2	3	2	3	3	2	4	3	2	2	4	4	4	0	2	3	2	3	5	3
nl	2	3	2	0	5	2	2	1	4	5	1	4	5	4	5	4	3	4	5	5	4	2	0	4	4	1	0	2	3	3	2	0	2	3	2	2	5	3	1	4	1	3	0	2	4	3	1	4	4
nl	4	2	3	5	3	5	0	0	2	5	1	2	0	2	0	2	0	0	3	0	5	5	5	4	4	1	2	4	1	1	2	2	1	1	5	1	5	0	0	2	2	0	3	1	0	2	0	5	2
fr	5	4	2	0	2	2	1	2	3	1	3	2	2	4	3	4	3	3	2	4	1	1	3	2	1	1	1	2	1	1	2	1	3	3	4	3	4	0	1	2	2	4	0	4	4	4	2	4	5
nl	2	1	2	2	1	2	1	0	2	1	1	4	3	4	4	3	4	2	4	4	2	2	3	4	3	3	3	2	3	1	4	2	2	4	2	4	3	2	3	1	2	4	2	3	3	0	2	4	4
nl	2	1	3	2	4	4	3	3	3	5	5	2	2	2	4	3	1	5	1	3	5	1	5	3	1	3	2	2	2	3	2	1	2	4	5	2	4	2	2	0	2	1	2	2	2	1	2	4	3
nl	2	3	1	2	5	4	1	1	4	5	3	4	1	5	2	4	4	2	4	2	2	2	2	3	3	3	3	4	3	3	3	0	1	2	3	4	3	1	1	3	1	2	1	3	4	1	1	5	4
nl	2	5	2	2	4	0	4	3	2	5	1	1	1	3	1	1	1	2	2	4	1	1	4	1	2	0	0	0	3	2	4	1	1	1	4	2	4	1	2	2	1	2	5	2	3	2	0	1	4
fr	2	2	0	2	0	2	0	0	0	0	4	2	2	2	1	2	2	3	2	0	2	2	2	3	4	5	0	4	2	2	4	3	4	5	3	4	5	1	0	2	2	2	0	1	2	2	2	4	4
nl	3	3	0	0	0	0	0	0	1	0	1	2	2	2	1	5	4	3	4	0	2	2	0	2	4	4	4	2	1	2	5	5	5	5	5	4	5	0	1	1	3	5	2	4	5	5	3	5	5
nl	4	3	1	0	3	3	0	3	4	5	4	1	4	0	4	1	2	4	1	1	0	1	0	0	0	0	0	0	0	0	5	0	5	4	4	4	5	0	0	2	3	4	3	1	1	0	0	4	4
nl	3	2	2	1	3	1	3	2	1	3	2	4	0	3	3	3	3	1	3	5	0	2	0	1	2	4	2	1	0	0	4	2	0	2	1	3	1	0	0	3	0	4	4	2	2	2	1	3	3
nl	2	1	1	2	2	1	1	1	4	2	2	4	5	4	5	4	5	4	5	3	1	2	5	3	3	4	1	3	1	3	4	0	2	2	2	3	5	4	1	2	3	5	5	4	4	0	0	5	4
nl	2	3	3	1	4	5	0	5	4	2	2	3	5	4	5	4	4	3	4	0	2	5	5	4	4	2	2	1	5	4	1	0	5	1	2	2	2	2	1	2	1	0	1	1	4	3	0	5	5
nl	5	5	3	3	1	4	0	2	1	3	0	5	5	5	5	5	5	5	5	5	0	1	0	1	0	1	0	0	0	0	3	1	0	0	0	1	0	5	4	5	5	4	5	4	3	0	0	5	1
fr	0	2	3	2	5	5	0	5	5	5	5	0	0	0	5	5	0	0	0	0	5	5	2	5	5	5	2	3	2	3	5	2	3	5	2	5	5	0	0	0	0	0	2	0	0	5	5	5	3
nl	1	2	1	1	4	1	0	1	4	4	3	0	5	3	3	4	4	5	4	1	2	4	4	2	3	0	5	1	1	2	4	3	5	1	2	5	5	4	1	3	1	3	1	2	3	3	0	5	5
nl	3	3	0	3	5	5	0	5	5	5	2	5	3	3	2	5	2	5	2	5	5	1	0	5	5	0	2	4	5	5	5	0	2	5	2	2	5	2	0	5	5	5	0	5	5	5	0	5	5
nl	3	5	0	1	3	5	0	0	5	5	0	5	5	5	5	5	0	5	5	5	4	1	0	5	0	0	0	2	0	0	5	0	5	0	0	0	5	0	0	5	5	5	5	0	5	0	0	5	2
nl	3	0	5	2	0	0	0	0	2	3	1	5	5	5	5	5	5	5	5	2	5	1	4	3	5	4	3	1	0	2	4	4	1	3	1	4	5	5	4	5	4	5	0	5	4	0	0	5	5
nl	3	4	4	1	2	4	4	3	5	5	4	4	3	4	2	4	4	3	5	4	1	1	4	4	3	4	1	1	4	3	4	3	3	4	2	4	3	0	2	1	1	3	0	3	4	3	1	5	5
nl	5	1	1	1	4	4	1	3	3	3	3	3	3	4	3	5	2	3	3	3	0	1	2	0	1	1	1	0	0	0	3	1	2	1	0	3	2	2	2	2	2	3	1	4	0	1	2	4	3
nl	5	0	3	4	3	5	2	5	5	5	3	0	0	0	0	0	0	1	0	5	3	4	5	4	3	3	0	2	0	3	2	0	2	3	2	4	4	0	0	1	0	3	5	1	0	0	0	4	0
nl	3	4	2	2	1	1	1	2	1	1	1	4	5	3	3	4	3	4	2	4	2	2	3	3	4	3	3	3	1	2	3	3	3	1	3	3	3	2	3	3	3	4	2	4	4	2	4	3	3
nl	4	2	3	2	0	0	2	3	4	0	2	2	1	4	1	3	0	2	1	5	3	3	4	3	3	4	1	0	3	5	4	3	4	3	3	2	4	3	3	4	3	2	3	2	1	2	1	4	2
nl	0	1	5	1	4	2	3	3	4	5	4	5	5	4	5	5	5	3	5	5	3	6	0	5	5	4	5	5	4	4	4	3	4	0	1	0	4	5	4	5	5	5	4	4	5	0	0	5	2
nl	4	4	3	2	0	1	1	0	2	3	2	4	5	5	5	3	2	5	5	0	2	1	5	1	0	0	0	0	0	0	2	0	2	2	0	2	2	3	5	5	2	2	2	3	4	0	0	5	5
nl	5	5	3	0	1	2	2	0	0	1	1	4	3	2	4	2	2	5	5	0	0	1	0	0	0	0	0	0	0	0	3	0	0	1	1	0	0	2	0	3	2	5	0	2	1	0	0	5	0
nl	3	3	1	0	0	1	0	3	1	0	0	5	5	5	5	5	3	3	4	5	0	1	2	4	3	2	1	1	0	1	2	3	1	0	0	0	2	5	5	5	5	5	4	4	3	2	0	5	4
nl	0	2	5	5	5	0	5	5	5	5	0	4	3	5	5	5	0	5	5	5	5	1	5	5	5	5	0	4	4	4	5	0	0	2	0	5	5	0	0	2	0	0	0	0	5	0	0	5	5
nl	0	3	2	2	0	0	3	1	1	2	1	2	2	2	0	2	4	0	4	2	2	2	2	5	5	4	2	5	2	4	4	3	4	4	3	2	4	0	2	2	2	3	2	1	1	2	3	5	3
nl	4	2	1	1	0	0	0	3	0	2	1	4	5	5	4	4	2	5	3	5	0	1	1	0	0	5	1	0	0	4	4	4	0	2	1	3	2	5	2	4	4	5	1	4	2	0	4	3	2
nl	2	4	4	4	1	5	5	5	1	1	4	4	1	2	3	2	0	3	1	5	5	2	0	3	3	5	2	1	4	2	4	1	4	4	2	5	5	1	1	1	1	1	4	2	1	5	4	5	5
nl	5	4	4	3	2	0	1	4	5	5	1	2	4	0	5	0	0	0	0	5	0	1	2	1	0	2	3	1	0	3	5	0	0	1	0	0	4	0	4	5	5	5	4	0	1	0	1	5	3
nl	1	2	1	1	2	3	4	3	5	5	5	0	0	1	0	1	0	1	0	5	3	3	3	5	5	5	1	4	5	4	3	0	4	2	0	5	5	0	0	0	0	1	3	2	3	5	0	5	2
nl	3	2	3	1	4	1	1	1	5	4	3	3	5	4	5	5	5	4	5	5	1	1	4	2	1	0	0	0	3	1	2	1	2	1	2	3	4	3	1	3	2	3	1	4	4	0	0	4	2
nl	2	2	1	1	4	4	4	4	2	4	2	3	1	2	1	2	4	1	3	1	3	4	3	2	3	3	1	3	2	2	2	2	3	2	1	1	3	1	2	3	2	1	4	4	2	3	1	3	3
nl	2	1	3	3	4	2	2	4	3	4	2	2	2	2	3	2	2	2	3	2	2	1	3	2	2	2	2	2	1	2	2	2	2	2	1	2	3	2	2	2	2	2	1	2	3	2	2	5	2
fr	4	3	3	3	0	0	0	0	4	5	4	3	5	5	0	4	5	2	5	5	5	1	5	4	3	5	1	5	0	0	3	0	2	2	1	4	5	2	0	3	3	2	1	1	0	0	0	5	2
fr	1	2	2	0	0	0	0	0	0	0	0	0	1	1	0	1	2	1	2	0	0	5	0	4	4	4	1	3	3	1	2	2	1	1	1	2	4	0	0	1	1	2	0	3	3	2	3	5	1
nl	0	2	5	5	5	5	5	5	5	5	5	3	1	4	1	5	1	1	2	5	5	1	5	5	3	3	5	3	0	0	5	5	5	5	5	5	5	2	5	5	5	3	3	0	4	1	5	5	2
nl	4	3	2	1	0	0	0	3	3	0	3	0	3	1	3	3	1	3	1	2	2	2	2	3	4	3	3	3	3	3	3	4	3	4	2	3	4	3	3	2	3	3	1	4	1	4	2	4	4
nl	5	4	1	0	5	3	3	3	4	3	2	0	5	4	4	2	0	0	3	3	0	1	0	2	1	2	0	0	0	0	1	0	2	0	0	1	2	0	5	2	0	5	5	0	0	0	2	5	2
nl	3	0	5	3	0	1	2	4	1	0	2	1	3	2	3	2	2	2	3	3	4	2	5	3	5	5	1	2	1	4	5	2	3	4	2	4	4	1	2	1	4	2	4	2	5	5	5	5	5
nl	3	2	3	1	3	4	3	4	4	5	4	1	2	0	4	0	2	2	3	4	1	1	2	1	3	1	2	3	1	1	4	0	4	2	0	3	5	3	1	1	3	3	4	1	1	5	2	5	2
nl	3	3	1	1	1	1	0	1	1	0	4	3	4	3	4	3	3	1	3	1	0	1	0	1	2	4	1	1	1	1	4	3	3	3	1	3	3	0	3	4	3	3	4	2	3	3	3	4	3
nl	3	4	1	0	4	3	3	3	5	5	2	3	3	4	3	4	3	2	3	3	0	1	0	2	2	0	1	0	1	1	5	2	3	3	1	4	5	0	0	1	0	2	1	1	4	2	3	4	2
nl	3	2	4	3	5	5	3	4	5	5	4	4	2	4	3	4	3	4	4	5	5	1	4	4	3	1	3	4	2	2	4	3	3	3	2	5	4	0	0	2	0	0	1	1	2	4	0	3	4
nl	1	0	4	5	5	5	5	5	5	5	5	2	0	1	1	0	1	5	3	5	5	2	5	1	4	2	5	1	2	1	4	3	5	5	2	5	5	0	0	0	0	0	5	0	2	0	1	4	3
nl	2	2	3	3	5	5	4	3	4	5	4	3	4	1	4	1	3	3	3	2	5	2	5	5	3	4	2	2	2	1	4	3	4	3	0	3	5	2	4	1	4	3	1	1	0	4	0	5	5
nl	3	2	4	3	3	3	4	5	3	4	4	3	3	3	3	3	3	2	3	0	5	5	5	5	5	4	4	4	4	5	3	2	3	2	4	3	5	2	4	1	1	2	2	3	2	3	1	5	5
nl	3	5	3	3	2	1	2	3	3	4	3	2	3	3	5	3	0	5	2	0	1	1	3	0	0	3	1	0	0	0	3	4	2	0	3	3	2	1	2	3	3	1	3	4	5	0	0	3	3
nl	2	3	3	2	3	4	4	4	3	2	0	1	3	1	2	3	0	3	1	0	1	1	0	3	4	1	1	0	1	1	4	5	4	2	2	5	5	3	1	1	1	1	2	0	3	5	4	5	5
fr	0	0	3	4	2	3	0	4	5	5	5	0	0	3	0	5	0	0	4	0	5	6	5	5	5	5	5	5	5	5	1	0	5	4	5	5	5	0	0	0	3	5	0	0	0	0	0	4	5
nl	3	0	4	5	3	1	0	0	4	5	3	5	4	4	3	4	1	4	3	4	5	2	0	5	4	1	0	4	5	4	2	2	3	0	1	3	4	2	2	5	3	5	2	5	3	3	2	5	5
nl	1	0	5	5	2	5	4	2	3	5	2	3	2	1	1	2	3	2	3	5	5	2	5	2	2	3	1	1	0	1	2	1	2	3	2	4	2	0	0	1	0	3	3	1	1	0	0	3	5
nl	4	2	3	2	4	2	3	3	3	3	2	3	2	1	2	2	0	4	1	0	4	2	5	5	4	3	3	3	0	3	3	3	1	1	0	4	4	2	5	5	3	0	0	1	2	5	4	4	2
nl	5	2	5	3	4	4	1	3	2	5	2	5	0	5	2	5	4	5	4	4	5	2	5	4	5	3	4	3	5	2	0	0	3	0	0	0	0	1	1	4	5	1	5	3	5	3	1	5	5
nl	4	3	1	0	4	2	4	3	4	5	0	5	3	3	4	4	3	3	3	5	0	2	0	0	1	0	0	0	0	0	4	0	3	0	2	3	4	2	0	0	0	4	2	4	3	4	0	4	4
nl	2	2	0	0	0	0	2	0	1	0	2	0	0	2	0	1	1	4	1	0	5	2	0	4	5	5	5	4	5	1	1	2	3	2	1	2	1	0	0	0	0	0	1	0	0	2	3	5	5
nl	0	0	3	5	5	2	2	5	5	5	5	0	0	1	0	0	0	2	0	2	5	5	5	5	5	5	5	5	5	5	5	3	5	5	2	5	5	0	0	1	0	1	2	0	1	5	5	5	5
nl	4	0	1	0	0	0	2	1	2	2	2	5	5	4	5	5	2	4	4	5	2	2	0	5	3	2	3	2	1	2	5	2	3	2	4	3	4	1	3	4	3	3	4	4	5	3	3	5	5
nl	4	2	2	1	5	4	2	2	2	4	3	0	5	3	2	2	3	5	3	5	1	2	1	2	1	1	2	1	2	1	4	1	2	1	0	3	4	2	3	1	0	5	1	3	5	2	1	4	5
nl	5	0	5	5	5	4	1	5	5	5	5	0	0	0	2	0	2	2	2	5	5	1	5	1	2	2	0	5	0	2	5	2	5	4	2	5	5	0	0	0	0	0	0	2	0	5	1	5	2
nl	2	0	3	2	0	0	0	4	0	0	4	4	5	3	4	4	4	4	3	5	4	2	5	4	3	3	5	2	4	3	5	4	5	5	3	5	5	4	2	2	5	3	3	2	3	5	2	5	4
nl	0	0	4	3	3	3	3	5	5	4	2	2	2	0	1	0	1	1	2	3	2	4	1	5	4	4	3	3	4	4	3	3	3	3	1	4	4	1	0	4	0	1	4	0	1	4	1	3	4
fr	3	3	4	4	1	2	1	2	4	4	3	2	2	4	3	4	1	4	0	5	3	1	4	3	1	4	3	0	0	1	3	0	4	3	3	2	4	4	4	4	4	4	3	3	3	5	4	5	2
nl	3	3	1	0	0	0	2	1	1	0	1	3	2	3	2	3	4	4	4	5	1	1	1	2	2	3	1	1	1	1	3	1	4	4	4	1	3	0	2	3	2	1	4	3	4	1	1	4	2
nl	4	1	4	4	1	1	0	2	2	2	2	4	3	4	3	5	2	2	3	5	3	2	5	4	4	5	4	2	4	4	4	4	3	4	3	4	4	2	3	3	2	4	2	2	3	4	5	5	5
nl	4	3	3	2	3	3	4	4	2	3	3	4	2	4	3	4	2	4	4	4	4	2	3	2	1	2	1	1	1	2	2	1	2	1	1	2	3	2	4	3	3	4	2	4	3	2	1	3	1
nl	2	3	2	4	4	3	0	3	4	5	1	5	5	5	5	5	5	5	5	5	0	1	5	1	4	1	0	1	1	4	5	0	1	0	0	4	4	0	0	4	0	2	0	3	5	0	0	5	5
nl	4	3	2	1	0	2	0	1	1	1	1	5	5	5	5	5	5	5	5	5	4	1	1	0	0	2	1	0	0	0	0	0	0	0	0	1	3	5	5	5	5	5	2	5	5	0	0	4	1
nl	0	0	3	5	5	0	3	5	5	5	5	2	5	0	0	0	0	2	0	0	5	4	0	5	5	5	5	5	5	5	5	5	5	5	0	5	5	0	0	0	0	0	0	0	0	0	0	5	5
nl	3	3	0	3	0	0	0	0	1	3	1	3	0	0	3	5	1	1	3	0	5	5	0	4	5	3	5	3	4	4	3	0	5	4	5	3	5	0	0	0	0	0	0	0	1	4	0	5	5
nl	2	2	4	2	2	3	2	4	3	4	2	0	4	5	4	4	3	2	4	5	3	2	5	5	2	2	0	4	2	1	3	3	1	2	0	3	4	2	2	3	2	2	5	3	1	0	1	5	3
nl	3	4	3	0	4	3	0	3	3	5	0	5	5	4	5	5	3	4	4	5	2	1	3	2	0	2	0	0	0	2	3	3	2	2	0	1	2	2	0	2	2	2	1	0	4	0	0	5	5
nl	3	3	4	4	5	5	2	5	5	5	1	2	3	3	3	0	2	2	3	5	3	4	2	4	4	4	2	4	3	0	4	4	4	2	2	3	4	4	0	3	4	2	3	1	4	4	2	5	3
nl	3	1	5	1	0	2	0	5	5	0	4	1	1	0	0	0	0	2	0	5	5	2	5	4	2	3	1	5	3	0	2	2	0	0	0	2	2	0	0	1	0	0	2	0	1	1	2	2	3
nl	0	1	5	3	5	5	2	5	3	5	3	4	5	1	4	2	1	4	5	5	2	2	3	3	5	5	5	5	1	5	5	1	3	5	4	5	5	1	1	1	5	5	1	2	1	5	3	5	4
nl	1	2	5	5	5	5	5	5	4	5	4	2	1	1	2	2	3	2	4	0	5	2	0	4	4	3	5	2	1	2	5	3	3	3	2	4	4	0	0	1	1	0	2	0	1	2	4	5	5
fr	1	1	3	4	0	0	0	1	1	0	2	3	0	1	0	2	0	2	2	1	5	5	0	5	5	5	5	5	5	5	3	2	1	2	3	3	4	1	2	1	0	0	2	0	5	0	0	5	5
nl	3	2	4	2	5	0	4	5	5	5	0	3	5	2	5	1	5	4	5	5	5	1	5	2	0	1	2	0	0	0	3	0	0	0	1	2	3	1	5	2	1	0	5	1	4	1	0	4	3
nl	4	2	2	2	1	1	1	1	3	5	2	4	4	4	4	3	4	3	4	4	0	3	4	2	4	0	2	0	3	4	4	1	2	4	0	4	4	3	4	3	4	4	3	4	4	3	1	3	4
nl	2	3	5	4	5	5	2	5	3	1	5	4	0	1	0	2	4	5	5	0	5	4	5	5	4	3	4	3	0	2	5	0	3	1	0	4	5	0	0	0	0	0	0	0	4	0	0	5	2
nl	2	5	2	1	5	3	2	2	5	5	2	5	5	5	5	2	5	5	5	5	3	1	5	1	1	2	2	1	3	3	5	0	2	3	2	5	5	0	0	1	0	2	0	3	4	5	0	5	4
nl	3	3	1	2	1	0	0	3	2	1	2	0	0	1	0	1	0	0	0	3	5	5	4	3	5	3	1	2	2	3	5	4	3	3	4	5	5	1	0	1	5	1	4	0	0	3	3	5	4
nl	3	3	4	0	2	2	0	0	3	3	0	2	3	1	2	4	1	1	3	0	0	1	0	0	5	4	3	0	2	3	1	0	3	3	0	0	2	0	2	2	3	1	2	1	0	1	0	3	0
nl	1	1	5	1	2	0	4	4	5	5	2	5	5	5	5	5	5	5	5	5	5	1	5	5	5	5	4	1	3	4	4	0	2	5	0	2	4	5	2	2	1	0	1	4	4	4	0	5	5
nl	1	2	0	4	0	0	0	0	0	1	0	0	4	0	2	1	2	4	2	0	5	5	0	4	5	0	5	5	5	5	0	0	2	1	3	0	5	0	3	4	5	4	0	0	0	5	0	5	4
nl	5	3	2	2	3	2	2	3	4	2	3	4	4	3	4	2	2	4	2	2	1	1	1	0	0	2	0	1	1	1	2	1	2	3	1	3	2	3	2	2	2	2	1	1	2	2	1	5	2
nl	4	3	1	0	2	1	0	0	2	3	2	4	5	4	5	4	5	4	5	4	0	1	3	0	0	0	0	0	0	0	0	1	0	0	0	1	3	4	3	4	0	0	0	2	4	0	0	4	3
nl	4	3	0	0	0	0	0	0	2	0	0	4	3	4	4	4	4	4	4	2	1	1	0	3	0	0	2	0	0	0	3	0	2	0	0	1	1	3	3	4	3	5	2	3	5	0	0	3	0
fr	3	2	0	5	0	0	0	0	5	2	3	0	2	0	0	4	1	0	0	3	5	2	0	5	5	4	4	3	2	4	2	1	4	0	5	0	2	0	2	0	0	0	5	2	0	3	0	0	2
nl	4	3	2	0	0	0	0	1	0	0	0	4	5	0	4	0	3	5	4	5	0	4	0	5	5	4	3	5	3	3	5	0	3	0	0	0	0	3	0	0	0	0	5	0	4	0	0	4	5
nl	4	3	0	2	0	0	2	0	0	0	0	4	0	1	2	1	4	4	4	0	3	5	0	4	3	2	4	4	1	3	4	3	3	3	0	2	4	2	3	3	1	1	4	2	0	4	3	2	4
nl	2	5	2	3	5	5	3	0	5	5	5	3	5	0	5	0	5	5	0	5	5	6	0	2	2	5	2	2	0	2	5	0	5	0	2	2	5	5	0	0	5	0	0	0	0	2	0	5	5
nl	0	0	5	3	5	5	2	4	5	5	4	5	5	5	5	4	5	5	5	0	4	2	4	5	5	5	0	0	0	4	5	0	3	0	0	5	5	0	0	2	0	5	0	2	5	5	0	5	0
nl	5	4	0	1	0	0	0	0	1	2	0	0	1	4	0	2	2	5	2	0	5	4	1	4	5	3	1	2	1	2	1	1	1	0	0	1	4	3	2	4	3	3	1	3	3	2	0	4	4
nl	2	2	0	2	4	3	2	2	2	4	2	0	0	1	0	1	0	1	0	2	5	4	0	1	5	5	2	0	4	4	2	0	0	3	2	2	4	0	0	0	0	1	2	1	0	2	2	5	2
nl	3	3	4	2	1	4	1	1	2	2	1	4	3	3	3	3	3	4	3	3	4	1	4	3	4	5	4	4	4	4	2	2	4	3	4	1	3	3	4	4	4	4	4	1	4	2	4	3	5
nl	1	2	4	2	5	5	5	5	5	5	5	3	4	1	4	2	2	3	4	1	5	5	5	4	4	4	1	4	4	3	3	4	5	3	3	5	4	2	2	3	4	4	3	2	2	1	0	4	4
fr	4	4	4	4	0	0	0	2	2	1	0	1	3	3	3	1	1	4	2	4	5	1	5	3	1	4	0	5	1	0	0	1	2	0	0	0	2	0	3	2	3	3	5	1	3	0	1	5	3
nl	4	3	3	2	4	2	2	3	4	5	4	3	3	3	2	3	2	3	3	2	2	1	2	2	2	1	1	0	0	1	4	1	2	3	2	4	4	2	1	1	3	3	1	3	4	2	0	5	2
nl	3	3	1	3	0	0	2	0	1	0	1	3	3	3	2	3	3	5	3	1	2	2	3	4	5	4	4	1	3	5	2	1	1	3	2	2	2	1	4	2	2	4	2	4	4	2	2	2	4
nl	4	2	2	1	1	1	3	1	1	2	1	0	0	0	0	0	1	0	5	0	2	5	0	2	5	1	1	2	3	3	4	0	5	1	5	1	5	0	0	0	0	0	2	0	0	5	2	5	5
nl	1	3	1	2	0	0	1	1	2	3	2	3	2	1	3	2	3	3	4	0	4	5	2	3	5	1	2	4	5	5	1	0	5	1	1	0	4	1	1	3	0	0	4	4	2	5	1	5	5
fr	4	2	3	2	1	1	0	3	3	4	4	2	4	2	2	2	4	1	3	3	5	2	5	3	1	3	0	0	0	1	1	1	3	3	3	1	3	0	1	3	2	3	2	3	1	1	1	3	2
nl	3	1	4	2	4	3	4	4	5	5	3	5	4	4	4	3	2	3	2	5	4	2	3	4	5	4	4	4	4	4	5	2	4	3	2	5	5	1	2	5	4	4	4	2	4	5	1	5	3
fr	3	3	3	3	2	4	0	3	5	5	4	4	5	5	5	4	5	3	4	3	3	1	5	4	4	0	1	2	1	2	2	0	5	3	1	4	5	1	0	3	2	4	2	4	5	3	1	5	5
nl	5	4	4	2	5	3	2	4	5	5	5	4	3	3	2	2	4	1	2	3	2	2	0	3	3	3	1	3	3	4	3	0	0	3	0	4	3	1	0	0	2	0	4	2	2	2	3	3	4
nl	2	3	3	4	4	5	5	5	4	5	3	5	2	4	2	4	2	5	2	5	5	1	5	5	0	1	0	1	0	0	5	0	1	0	5	4	5	0	0	0	0	4	5	3	1	0	0	4	4
nl	2	4	2	1	0	0	4	1	1	1	1	2	3	2	3	4	3	3	3	1	3	2	2	4	4	5	4	1	1	1	4	3	4	3	3	3	4	2	2	2	2	2	3	3	3	5	3	4	5
fr	3	0	5	5	5	2	2	2	4	5	3	2	4	5	3	4	3	5	4	5	5	2	5	5	2	5	1	1	0	3	1	4	2	4	0	5	5	4	3	2	3	3	1	5	5	5	0	5	5
nl	3	2	1	2	4	4	3	2	3	4	3	1	0	4	0	4	1	5	3	3	3	1	0	2	4	4	4	4	4	4	4	4	3	3	1	3	3	3	5	5	5	5	5	1	2	4	3	4	2
nl	3	2	4	2	5	5	5	3	5	5	2	3	4	1	3	0	2	1	2	1	4	2	4	4	2	2	1	3	2	2	4	0	3	3	1	4	4	1	1	1	1	1	1	1	2	1	2	4	2
nl	5	0	4	3	5	5	5	5	5	5	5	5	3	3	3	0	0	1	0	0	5	2	4	1	4	3	2	2	0	4	5	3	5	5	3	5	5	0	0	5	0	3	5	0	1	0	5	5	2
nl	4	0	5	4	0	5	3	4	2	2	4	4	5	4	4	4	3	5	4	4	5	4	5	5	3	2	0	4	1	3	4	1	2	3	0	4	4	4	3	3	4	4	1	4	4	1	3	5	3
nl	3	3	2	2	2	4	0	3	4	5	2	1	3	1	2	1	0	2	2	0	2	2	3	1	1	2	0	3	1	0	2	0	4	3	2	3	4	2	1	2	1	3	2	0	1	1	3	2	5
fr	2	3	4	1	3	2	3	3	2	1	1	4	4	4	4	4	4	4	4	5	1	2	4	2	4	1	3	1	0	1	2	0	3	1	1	1	3	4	4	4	4	4	1	4	5	0	2	3	2
nl	2	5	3	4	5	5	2	5	3	5	0	5	5	5	2	5	0	5	5	5	0	1	5	3	3	2	0	0	0	5	0	0	0	3	0	5	5	3	5	5	5	5	0	3	5	5	0	5	2
nl	5	4	1	0	2	0	0	2	1	1	0	3	3	4	3	3	3	3	3	5	0	1	0	0	0	1	0	0	0	0	0	0	0	1	0	2	2	2	4	4	3	3	0	2	3	2	0	3	2
nl	2	2	4	0	1	3	1	3	3	1	4	2	0	3	0	1	1	3	0	5	1	2	5	5	4	5	5	3	3	4	5	3	3	3	0	3	3	0	0	0	0	0	2	3	2	5	4	5	4
nl	5	5	1	4	0	0	0	1	0	0	0	4	1	1	2	4	5	4	5	0	5	5	0	2	4	1	1	0	0	2	3	1	0	2	1	2	5	2	4	2	1	4	0	3	4	5	0	3	3
nl	2	5	5	1	5	5	5	5	5	5	5	0	0	5	0	0	0	1	5	5	5	3	5	5	4	4	5	3	5	2	4	5	4	4	0	5	5	0	0	0	0	0	0	2	0	5	5	5	5
nl	4	2	2	0	3	1	0	1	3	4	1	4	4	4	5	4	4	4	4	0	0	1	1	0	0	1	3	2	1	1	3	2	0	2	1	4	4	1	4	5	4	4	0	3	3	1	0	5	3
nl	0	0	2	0	0	2	0	2	1	1	2	3	4	0	1	3	2	3	2	2	2	4	0	5	4	4	5	5	4	5	4	2	5	5	5	4	5	1	3	3	1	3	0	2	1	3	2	4	5
nl	3	2	0	0	0	0	0	0	0	0	0	3	3	3	3	3	3	4	4	3	3	1	0	2	4	5	2	2	2	4	3	3	3	3	1	2	3	3	2	1	3	3	0	4	3	3	2	3	4
nl	3	2	2	1	1	1	2	4	2	2	2	3	2	2	3	3	3	4	2	4	4	1	5	3	2	3	0	2	0	0	1	0	3	0	3	2	4	1	1	3	1	1	1	2	2	1	0	3	3
nl	3	2	0	2	0	0	0	0	1	0	0	0	0	0	0	3	3	1	2	1	4	4	0	1	3	2	1	2	3	3	3	4	3	4	2	4	5	0	1	1	2	1	2	3	2	0	4	3	2
nl	1	2	5	4	5	5	5	5	5	5	4	2	5	2	5	2	0	2	5	0	5	5	5	5	3	3	1	2	1	2	5	0	5	3	2	3	5	0	1	0	2	2	5	0	2	3	0	5	2
nl	4	3	2	2	3	3	2	4	4	5	4	2	1	2	1	1	0	5	1	1	0	1	0	2	5	1	2	0	0	1	3	2	2	2	0	2	4	5	0	2	1	3	5	1	2	1	0	4	3
nl	2	3	0	2	5	2	1	2	5	5	5	3	2	4	4	3	4	1	5	2	1	2	5	2	5	2	4	3	1	3	5	0	3	4	1	5	5	1	0	2	4	3	2	3	4	3	0	5	4
fr	0	2	2	4	2	0	0	3	2	5	3	5	3	5	2	5	5	3	5	5	0	1	5	2	5	2	0	2	0	3	0	0	5	1	2	0	5	5	2	5	2	2	0	5	5	0	0	5	0
nl	2	0	4	3	5	4	3	5	5	5	5	5	5	4	5	3	3	3	5	5	5	2	5	5	5	2	0	3	5	5	4	0	5	3	0	4	5	4	1	0	3	2	0	0	4	0	0	5	4
nl	0	1	4	3	0	1	3	1	1	0	3	4	4	5	4	5	3	5	3	4	5	2	3	5	5	3	0	4	1	3	5	1	4	4	3	4	5	1	3	0	3	4	1	4	4	0	1	5	3
nl	3	2	1	1	4	5	4	4	4	4	5	0	1	3	1	3	0	1	0	5	4	4	0	4	4	5	4	4	4	5	5	3	4	4	4	5	5	0	1	2	4	4	0	4	0	5	4	5	5
nl	0	4	5	5	5	5	5	5	1	4	2	1	1	0	0	0	0	5	0	5	5	2	5	5	4	3	0	2	2	1	4	3	3	2	3	1	2	0	0	0	0	2	2	0	1	0	3	5	1
nl	3	3	2	2	0	0	0	1	2	1	3	2	4	3	4	3	3	4	4	1	1	2	0	3	5	3	3	3	3	4	5	4	3	2	5	4	5	4	2	1	3	4	4	4	3	2	3	4	4
nl	2	2	4	4	4	4	4	5	4	4	3	5	1	3	2	4	2	3	3	2	5	2	2	5	5	5	2	4	5	4	1	0	5	2	0	3	3	3	2	5	2	0	1	2	3	1	1	5	5
nl	4	2	4	4	1	3	4	3	3	4	3	4	0	3	0	4	1	0	3	3	4	4	3	5	5	5	3	3	4	4	5	0	4	4	4	5	5	0	3	2	4	5	3	0	2	5	4	5	1
nl	4	3	5	3	2	5	0	2	2	5	2	0	3	3	0	0	4	3	4	0	0	1	2	0	0	0	0	0	0	0	1	0	0	2	0	0	0	2	0	2	0	0	3	2	0	0	0	5	0
nl	3	2	3	2	0	0	3	2	0	1	3	2	3	2	2	2	3	4	1	0	5	5	2	3	5	5	2	3	4	3	2	2	2	3	2	3	4	3	2	2	2	2	3	2	4	5	2	3	5
nl	4	4	2	1	1	1	2	2	3	3	3	4	4	2	4	2	3	4	4	5	1	1	1	2	0	2	3	3	1	1	4	0	1	1	1	1	2	4	0	2	2	1	4	3	3	1	0	4	3
nl	3	3	4	3	2	1	0	5	2	0	3	5	4	3	4	4	5	5	5	5	3	2	5	4	5	3	0	2	4	3	5	0	3	3	3	4	4	1	0	2	0	2	4	4	3	2	0	5	5
nl	3	4	3	1	1	3	4	1	3	5	4	1	4	2	1	4	5	3	5	0	2	1	4	1	3	3	0	0	2	0	4	2	3	3	1	3	2	2	0	0	3	3	5	1	1	3	4	4	5
nl	3	4	1	1	0	1	0	1	1	1	1	3	4	3	4	2	4	3	3	0	2	2	3	2	2	1	1	1	0	1	2	2	3	1	2	3	2	2	2	3	5	4	3	0	1	1	1	2	3
nl	4	4	3	2	4	4	1	3	2	2	3	3	2	4	4	3	4	3	4	2	2	2	4	3	2	2	0	1	3	4	4	2	1	2	3	3	4	3	4	4	4	4	2	3	4	0	3	5	4
nl	3	2	4	2	2	4	4	2	4	5	4	5	3	4	4	4	5	5	4	0	5	1	2	3	4	4	2	1	0	3	2	4	0	3	0	4	5	2	4	3	5	5	4	4	3	3	3	5	3
nl	2	2	4	3	0	0	0	0	1	0	1	1	0	2	0	4	0	1	1	0	4	5	0	3	4	2	3	3	2	3	5	5	3	5	5	5	4	0	0	0	0	1	3	4	3	4	5	5	5
nl	3	4	0	1	1	1	3	1	0	3	1	5	5	4	5	5	5	5	5	5	1	2	0	3	5	4	0	3	1	4	1	0	0	1	0	1	4	4	4	4	4	4	4	4	5	3	0	5	5
nl	3	1	3	3	3	2	3	2	1	2	1	2	3	3	1	4	0	3	0	3	5	2	3	4	5	4	4	3	4	5	4	2	4	4	4	3	5	0	0	2	0	1	0	3	4	4	0	3	5
nl	3	5	2	2	5	3	4	4	4	5	4	2	4	5	3	5	2	4	2	4	2	2	5	2	1	0	0	1	3	3	4	0	2	2	2	3	5	4	2	1	3	5	3	5	5	5	0	5	5
nl	1	2	0	3	0	0	0	0	0	0	0	0	2	0	1	0	0	3	0	0	5	5	0	5	5	3	2	3	4	4	3	2	3	2	2	4	5	0	2	2	2	0	5	0	0	4	2	0	3
nl	3	3	0	1	0	1	0	0	1	0	1	2	1	2	1	4	3	4	3	5	4	2	0	4	5	4	1	4	2	4	2	3	3	3	1	4	3	1	3	3	3	3	1	1	3	3	2	4	3
nl	3	2	3	3	5	5	5	5	5	5	5	3	2	2	2	0	3	0	4	3	2	1	2	3	1	1	2	3	2	1	5	3	4	5	2	2	5	0	5	4	0	2	0	0	3	2	3	5	4
nl	0	1	5	4	4	3	3	4	3	4	3	5	2	2	2	3	2	3	4	5	3	2	4	5	4	1	1	1	2	0	4	2	5	3	4	4	4	2	2	1	2	3	3	2	3	4	1	5	2
fr	3	5	1	1	0	2	3	2	5	1	2	3	4	1	3	4	4	3	5	5	3	1	1	3	5	4	4	1	2	2	3	4	5	4	3	3	5	2	0	3	3	5	0	2	3	5	3	5	5
fr	0	0	2	2	1	0	1	0	3	4	3	1	4	3	0	1	1	4	3	0	5	2	0	5	5	5	0	5	5	5	1	0	2	2	4	4	4	0	4	4	3	5	2	4	2	0	0	4	2
nl	3	2	4	3	0	0	1	2	1	0	2	4	3	5	4	5	2	4	4	5	4	2	4	3	2	2	0	2	0	2	2	2	1	1	0	1	3	2	4	4	5	5	1	5	5	2	0	5	4
nl	5	0	4	0	0	0	2	5	0	0	5	5	5	1	0	5	0	0	2	5	0	1	2	0	0	5	0	0	0	0	5	0	0	5	3	5	4	0	0	0	0	0	5	0	1	0	5	5	5
nl	2	1	4	2	4	2	4	5	5	5	5	0	2	1	3	0	1	3	2	1	4	5	5	4	4	3	2	4	3	4	5	0	4	5	4	5	5	1	1	0	0	2	2	0	0	5	2	5	4
fr	0	0	3	4	2	0	1	0	2	2	4	0	0	5	0	5	0	0	0	0	5	5	0	5	5	5	5	4	5	5	5	3	5	5	5	5	5	0	0	0	0	3	0	0	0	5	4	5	5
nl	2	1	5	4	5	5	5	5	5	5	5	4	5	2	5	1	5	3	5	5	4	2	3	3	3	5	0	3	5	4	3	1	3	3	0	5	5	0	0	4	5	3	3	3	1	0	1	5	2
nl	2	0	4	4	4	2	2	4	4	4	3	5	2	2	4	2	3	5	3	5	4	1	4	2	2	3	3	2	2	1	3	0	2	2	0	3	3	3	0	2	5	2	5	0	2	2	5	5	2
fr	2	5	4	3	2	5	4	4	5	5	5	2	1	1	1	1	0	3	2	5	5	1	5	4	5	1	1	2	0	0	0	0	2	1	1	2	2	2	4	4	3	2	4	0	2	0	0	5	1
nl	5	3	2	1	5	0	0	0	3	5	0	5	5	5	5	0	3	0	5	3	0	1	1	0	2	1	0	0	1	0	5	0	1	5	5	5	0	1	1	3	5	1	0	0	5	5	5	5	0
nl	3	3	0	0	5	3	3	2	5	5	5	3	0	2	4	3	2	5	2	2	1	2	0	5	5	5	1	4	4	4	5	2	5	5	2	5	4	5	0	3	1	3	0	2	3	5	4	5	5
nl	4	1	5	3	2	3	3	3	3	5	0	5	5	5	5	5	5	3	3	5	3	1	5	5	5	5	3	3	3	3	3	0	1	1	3	4	4	3	3	4	3	5	0	5	5	3	0	5	2
nl	1	1	5	4	3	5	5	5	5	5	5	1	2	2	1	3	2	4	3	1	4	2	4	5	4	5	5	3	3	3	3	2	4	3	2	4	4	2	4	4	4	2	3	3	0	0	0	3	4
nl	2	1	4	5	5	5	5	5	5	4	5	3	1	0	1	1	2	0	1	4	4	2	5	4	4	3	4	4	0	1	3	2	4	5	3	5	5	0	0	1	0	0	2	0	2	0	2	4	2
nl	2	2	1	3	0	1	0	4	1	0	2	3	3	2	4	3	3	4	4	5	3	4	1	3	5	1	3	3	2	3	5	3	5	5	3	5	5	2	1	1	1	1	2	2	2	3	3	5	3
nl	4	1	4	5	4	4	3	1	3	5	3	4	4	4	4	4	4	4	4	5	5	1	5	2	5	3	2	1	0	4	2	1	2	3	1	2	3	2	1	2	0	4	1	4	4	1	1	4	5
nl	0	1	4	4	5	5	4	5	3	1	5	5	4	5	5	5	5	5	5	5	5	1	5	5	5	5	1	4	5	3	1	4	0	1	0	3	5	4	4	1	3	5	3	3	5	2	0	5	5
nl	4	2	0	0	2	0	1	3	2	1	2	1	3	0	2	3	2	2	3	4	0	3	0	5	5	3	3	5	4	3	3	0	2	1	3	1	3	3	5	2	0	2	2	3	2	3	0	1	2
nl	1	2	4	2	2	4	2	5	4	5	4	2	0	2	0	0	5	5	3	2	2	1	0	4	3	1	0	3	2	0	5	2	4	3	2	2	4	5	4	4	4	2	5	2	4	0	0	5	5
nl	3	3	2	2	0	1	0	2	0	0	0	2	3	0	3	0	4	2	4	1	4	2	3	2	3	3	1	3	1	2	5	1	5	4	0	2	4	1	1	1	1	1	1	0	1	2	2	4	2
nl	4	3	1	3	1	1	1	2	1	2	1	4	2	4	4	4	3	4	4	3	1	1	0	2	0	0	1	0	1	0	2	1	1	1	2	3	1	0	3	3	1	3	4	4	4	1	0	4	5
nl	5	2	1	0	0	0	0	0	0	1	0	3	1	1	3	3	3	4	4	0	0	1	0	3	2	0	0	4	5	4	1	1	1	0	0	2	1	4	4	4	4	5	5	1	1	0	1	3	4
fr	5	5	1	0	2	0	0	0	5	5	2	2	5	5	2	4	2	2	2	5	5	2	5	0	0	0	0	0	0	0	5	0	0	2	2	3	5	0	5	5	0	2	0	5	5	0	0	0	2
nl	4	3	1	2	0	0	4	0	2	1	1	1	3	1	2	2	3	3	2	2	2	2	5	4	4	3	1	2	1	1	4	2	3	3	1	1	4	1	1	3	1	3	1	2	1	4	1	4	4
nl	1	2	5	2	0	0	0	2	0	0	0	3	4	1	5	4	3	3	4	0	4	4	5	3	3	1	1	1	0	2	3	2	1	2	1	2	3	5	5	4	4	5	3	4	2	0	2	2	2
nl	3	2	3	1	5	3	0	3	3	3	1	5	5	4	2	5	1	5	2	5	0	1	3	5	5	0	0	0	0	2	3	0	0	1	0	1	3	0	0	3	2	5	0	1	5	5	0	5	5
nl	2	3	1	3	0	0	0	2	2	1	0	4	3	4	4	4	4	3	4	5	2	2	1	4	4	3	1	4	4	3	3	3	3	2	2	3	3	2	1	2	2	2	2	3	4	4	2	4	3
fr	2	1	3	3	4	4	3	4	5	4	4	0	2	1	0	4	1	2	1	0	4	2	5	2	4	5	4	4	3	3	3	2	5	3	3	3	4	1	0	1	0	2	0	2	0	3	0	3	1
nl	0	0	4	4	4	5	3	4	2	3	3	4	4	4	4	4	3	4	2	0	5	1	5	4	5	3	0	3	5	5	0	0	5	0	0	1	3	0	0	0	2	1	2	4	4	2	0	5	2
fr	0	2	3	5	2	5	2	2	5	5	5	2	0	0	5	0	0	1	0	0	5	1	2	4	5	5	5	0	5	5	5	2	5	2	5	5	5	0	2	0	2	2	2	0	5	0	0	5	5
nl	4	3	3	3	2	3	3	0	2	3	2	4	5	1	4	1	4	5	4	4	3	2	4	3	4	1	3	3	3	4	3	0	2	1	2	1	2	0	4	4	5	3	2	3	3	4	1	4	5
fr	2	2	2	3	1	1	1	1	5	5	3	1	5	0	4	5	3	2	2	5	5	1	5	4	4	3	1	5	1	1	5	0	5	4	5	5	5	0	0	0	1	0	0	0	0	0	4	5	2
nl	5	0	3	2	0	0	0	1	0	0	0	5	0	5	5	5	5	5	5	5	0	2	0	2	1	0	0	0	0	1	2	1	0	0	0	0	2	3	0	5	5	5	0	5	5	0	2	5	1
nl	3	1	4	3	5	2	3	2	4	5	3	5	4	4	5	4	4	3	5	5	5	1	2	5	5	5	2	1	4	4	3	1	3	2	1	1	3	3	1	4	2	2	1	3	3	3	1	4	4
nl	4	1	3	1	1	1	0	2	3	3	1	2	5	1	3	2	2	4	2	5	2	1	4	4	3	2	3	4	5	2	4	4	2	0	4	0	4	2	1	3	4	5	3	4	3	5	4	4	3
nl	0	2	0	0	0	0	0	0	0	1	0	1	5	4	4	5	4	5	5	5	2	3	0	5	3	0	5	2	0	0	3	1	0	0	0	2	5	0	5	5	2	4	2	5	4	0	0	4	3
fr	2	5	2	2	1	1	0	2	2	1	0	2	2	3	2	3	0	2	2	5	1	1	2	2	4	0	0	2	4	2	3	0	0	2	4	0	3	2	0	0	2	0	1	4	3	4	1	4	5
nl	1	1	5	4	5	5	5	5	5	5	4	1	2	3	1	4	2	4	2	4	5	4	5	5	4	3	4	4	4	4	5	2	4	3	3	5	5	1	2	1	1	3	5	1	4	5	4	4	4
nl	2	5	0	0	1	0	0	0	0	0	2	0	1	1	0	1	0	0	1	5	0	1	0	4	5	2	3	2	3	1	3	4	5	2	1	3	3	0	2	1	2	1	2	0	0	0	4	5	5
nl	2	2	3	2	5	4	3	4	4	4	4	0	0	0	0	0	2	2	4	0	4	5	0	1	5	3	3	4	3	3	5	1	5	4	2	3	5	2	0	1	0	0	2	0	0	1	1	2	0
nl	3	2	2	2	1	0	0	0	1	1	1	3	3	3	3	4	3	4	3	5	3	2	2	2	2	1	2	1	3	2	2	2	2	2	1	2	3	2	2	3	3	3	0	4	4	2	1	3	4
nl	4	3	4	2	5	4	3	4	5	5	3	2	3	1	3	1	1	4	1	4	3	4	3	3	4	3	2	1	2	3	4	2	3	3	1	4	3	5	0	1	3	2	2	1	2	5	0	5	5
nl	3	3	3	1	0	2	1	1	0	0	0	4	3	4	3	2	3	4	3	5	1	1	0	2	0	2	0	0	2	1	1	0	3	1	1	2	1	0	4	2	4	1	3	1	2	2	0	4	2
nl	1	2	4	2	0	0	0	2	2	3	2	2	4	3	2	3	2	5	3	5	5	2	3	3	3	2	2	2	4	3	3	1	3	3	1	3	4	4	3	3	2	3	3	1	3	3	1	5	3
nl	1	1	4	2	3	1	1	3	3	4	4	0	0	2	0	0	0	0	0	0	5	5	5	5	3	5	5	3	3	4	5	0	2	5	3	2	2	1	1	0	0	0	3	0	0	1	0	5	5
nl	4	0	3	2	4	4	4	4	4	5	4	4	2	4	1	5	2	3	4	5	5	2	5	4	3	3	3	2	3	2	3	2	3	3	2	2	3	2	2	2	2	2	2	1	4	4	1	3	4
nl	1	2	5	3	3	5	5	4	5	4	5	5	4	5	4	5	3	3	2	1	5	4	4	5	5	5	3	4	3	3	5	5	5	5	0	5	5	0	2	0	2	4	0	2	2	5	5	5	5
nl	3	2	3	5	1	5	0	2	4	1	4	2	2	2	0	4	2	3	5	5	3	1	1	5	3	1	4	4	0	2	5	5	5	3	0	5	5	5	0	0	2	5	2	0	2	3	5	5	5
nl	4	4	1	1	2	1	3	1	3	4	1	3	4	4	4	3	4	3	4	5	1	1	1	1	1	1	1	1	1	1	1	4	3	1	0	1	2	3	4	4	4	2	1	4	2	1	1	4	1
nl	1	3	3	2	0	0	1	0	0	0	0	0	0	0	0	0	0	0	0	5	5	5	4	3	5	2	4	4	2	4	0	0	3	1	5	0	5	0	0	2	0	0	0	0	0	0	2	5	4
nl	4	3	3	2	4	4	3	1	2	3	3	3	1	3	2	1	4	2	4	0	3	2	3	3	2	1	2	2	0	2	1	1	1	1	3	2	3	4	0	3	1	0	0	0	3	4	0	3	3
nl	2	2	4	3	5	5	5	5	3	3	5	4	5	4	4	5	4	4	5	5	4	1	5	2	1	2	0	2	2	0	5	1	2	1	2	4	5	1	1	4	1	2	4	4	4	4	2	5	5
nl	3	2	2	2	2	3	2	2	2	3	4	3	4	3	3	3	3	4	4	0	4	5	2	4	5	3	2	3	4	4	3	1	3	2	2	2	3	3	4	4	2	4	3	3	3	4	2	4	4
nl	0	0	5	4	5	5	5	5	5	5	5	5	5	5	5	5	2	5	5	2	5	6	5	5	0	2	0	4	5	0	3	2	5	5	0	4	5	0	3	5	1	5	1	0	5	5	5	5	5
nl	5	2	3	3	4	4	5	4	2	5	3	4	3	4	3	3	5	1	3	0	0	2	5	0	5	1	0	3	1	1	4	0	4	2	2	2	4	5	2	3	2	2	1	1	1	0	0	5	2
fr	1	0	3	5	3	5	5	3	5	5	5	5	5	5	2	5	5	2	2	2	5	2	5	4	5	5	5	5	0	5	2	2	0	3	0	3	5	1	5	5	5	4	2	5	5	1	0	3	3
nl	5	2	1	0	0	0	0	3	1	2	0	5	5	5	5	5	5	4	5	5	4	2	5	0	0	2	0	0	0	0	2	3	2	2	0	4	3	3	3	3	4	5	0	5	5	0	1	5	4
nl	4	2	2	4	0	4	3	2	1	1	1	3	4	3	4	3	4	4	4	5	5	2	4	4	3	0	0	4	2	3	4	3	4	1	2	4	4	3	2	2	2	3	2	2	3	3	1	3	3
nl	2	1	5	0	5	4	3	4	5	5	3	3	5	2	3	2	4	3	3	1	0	3	5	0	1	2	0	0	0	0	4	0	5	2	1	3	4	3	0	4	2	2	5	0	2	0	0	5	2
nl	0	0	5	5	5	5	1	4	3	5	5	0	1	2	0	1	0	4	3	3	2	3	4	5	5	2	1	4	1	4	4	0	4	4	5	5	4	0	0	0	0	0	2	0	4	3	1	3	5
nl	4	3	1	0	1	3	2	1	2	1	2	3	1	4	3	3	0	2	4	5	3	2	3	0	0	3	0	0	0	0	5	0	3	3	3	0	5	0	0	0	0	0	4	2	2	2	0	5	4
fr	4	0	3	2	2	2	2	3	3	4	3	2	3	5	3	2	2	4	5	3	3	2	4	3	3	2	0	1	0	1	2	0	3	2	0	2	4	3	3	4	3	4	3	3	3	0	2	3	3
fr	4	3	2	3	2	2	1	2	3	2	2	3	3	2	3	2	2	3	2	2	3	1	4	1	3	3	4	3	3	3	4	2	3	2	5	3	2	3	4	5	3	2	2	4	2	1	2	3	3
nl	4	3	3	3	5	0	2	3	4	5	4	0	0	1	0	0	0	0	0	0	5	5	3	1	0	5	0	5	0	5	3	0	2	2	2	3	4	2	0	5	0	0	0	0	1	0	1	5	5
nl	2	3	2	3	3	3	2	3	5	5	4	2	1	2	1	2	1	0	1	1	3	4	2	3	4	4	2	3	2	2	5	3	4	4	5	5	5	3	2	2	2	2	1	1	2	4	4	4	5
nl	2	2	5	3	4	5	3	5	5	4	1	3	5	3	5	2	3	5	3	3	3	1	3	2	5	5	0	3	5	2	5	3	3	3	0	5	4	5	3	3	3	5	4	2	2	5	0	5	3
nl	2	1	1	1	1	1	1	1	1	1	2	1	1	1	1	2	2	1	2	1	0	5	1	1	1	3	1	2	2	2	1	1	2	1	2	1	2	3	2	2	2	1	3	1	2	2	1	2	1
nl	1	0	4	4	4	4	4	5	4	5	2	1	1	5	1	5	0	2	1	1	3	5	4	4	4	4	2	3	4	4	4	1	2	1	0	3	4	3	5	4	4	4	0	3	5	4	1	5	5
fr	4	2	1	1	0	2	0	1	0	0	3	1	0	1	0	2	2	1	1	0	5	5	1	3	5	3	3	3	4	4	5	4	5	3	3	3	4	2	0	0	1	1	1	1	3	3	2	3	4
nl	0	1	5	4	5	5	5	5	4	5	5	5	5	4	5	4	4	4	5	5	5	1	5	5	3	5	0	5	0	4	4	0	4	0	0	4	5	0	4	5	4	5	0	0	4	4	0	5	5
nl	3	3	1	3	3	3	5	3	5	5	2	5	4	2	5	3	1	4	4	5	5	2	3	5	5	3	0	4	5	3	1	1	4	4	3	1	5	1	0	2	3	3	4	0	3	0	0	5	5
nl	4	4	3	3	5	5	4	5	5	4	5	1	5	1	4	2	5	1	5	1	4	1	5	4	4	4	5	4	2	4	5	1	3	5	3	4	5	1	5	1	5	5	4	1	1	3	0	5	5
nl	3	3	3	3	2	0	3	3	2	2	2	5	3	3	3	3	3	4	4	5	3	1	4	3	1	0	0	2	2	2	3	2	2	5	0	3	3	3	3	3	3	4	1	2	4	3	2	3	4
fr	1	0	1	4	4	5	0	5	5	4	5	1	1	0	1	0	0	0	0	2	1	2	5	5	4	3	4	5	1	3	2	2	4	5	0	3	5	2	0	0	2	4	5	0	0	0	0	5	3
nl	5	3	1	3	2	2	3	0	2	4	1	5	5	5	5	3	5	4	5	5	0	1	3	2	4	0	0	0	0	0	0	0	0	0	0	0	3	0	0	5	1	1	3	1	2	0	0	5	5
nl	2	3	3	4	3	1	2	5	4	5	3	4	4	2	3	3	3	2	3	3	3	2	4	3	0	0	0	0	0	0	2	3	3	2	0	3	3	2	2	2	4	3	4	3	2	2	2	3	2
nl	1	2	3	2	4	3	1	3	2	2	0	4	5	1	4	4	1	4	5	5	5	1	5	4	5	5	1	5	4	5	3	1	2	2	2	2	5	2	1	2	2	2	0	3	4	3	1	4	5
nl	3	2	1	1	0	0	0	0	0	0	1	3	4	2	4	2	2	3	4	4	1	2	2	2	3	3	2	1	1	2	3	5	4	3	3	3	3	2	2	2	2	4	5	3	2	3	1	2	4
fr	0	0	0	0	0	0	0	0	0	0	3	0	0	0	0	1	2	0	0	4	2	4	0	4	5	4	2	2	4	4	5	0	2	1	1	1	2	0	2	4	0	2	0	0	3	1	0	5	1
nl	3	3	3	2	0	0	0	2	1	1	2	3	1	4	2	0	0	0	1	3	0	1	4	3	3	2	0	0	2	1	1	0	0	3	0	1	0	3	4	5	4	5	0	0	1	0	0	1	1
nl	3	0	5	5	5	5	5	5	5	5	5	0	0	0	0	0	0	1	0	5	5	6	5	5	5	5	5	5	5	5	5	5	5	5	4	5	5	0	0	0	0	0	1	0	0	5	5	5	5
nl	3	3	3	2	5	4	4	4	4	5	4	3	1	4	2	3	2	1	3	3	5	2	2	4	3	2	2	2	3	2	4	3	4	4	5	5	5	0	0	5	1	3	1	0	3	3	3	5	5
nl	2	2	1	2	0	0	0	0	0	0	1	1	2	2	2	1	2	2	1	0	2	1	0	1	2	1	4	4	4	3	3	2	1	2	3	3	4	0	4	2	2	3	0	1	2	3	5	2	3
nl	4	1	3	5	0	1	4	5	3	0	4	4	0	3	0	4	3	5	4	4	5	5	5	2	5	4	4	4	2	3	0	0	4	1	4	5	3	1	4	5	0	3	0	3	3	0	0	4	3
fr	3	2	3	4	4	4	4	4	3	2	4	2	4	3	2	2	2	3	2	5	4	1	5	4	3	1	1	1	1	0	2	1	3	1	0	1	3	0	2	1	2	2	3	2	2	1	0	2	1
nl	1	1	0	1	0	0	0	0	0	0	0	2	0	4	0	1	0	1	4	3	5	1	1	4	5	5	1	0	4	4	3	4	3	5	0	4	4	0	1	1	3	4	0	2	2	4	4	5	3
fr	2	2	3	3	1	1	3	2	2	1	3	1	0	0	3	1	0	2	1	1	5	5	3	4	5	5	4	2	4	4	4	2	4	4	3	2	2	1	0	3	0	3	1	1	1	3	0	1	4
nl	4	3	1	0	0	1	0	1	1	1	1	5	5	4	5	4	4	4	4	4	0	1	0	0	0	1	1	0	0	1	2	0	1	0	0	1	1	4	4	4	5	4	3	4	4	1	2	4	3
fr	5	3	5	5	4	3	3	4	5	5	5	4	1	3	3	3	0	3	1	5	5	1	5	2	5	5	2	3	4	3	4	0	2	3	2	2	5	5	4	2	4	4	2	3	0	5	3	5	4
fr	2	3	5	5	5	5	5	5	5	5	5	5	5	3	5	5	5	5	5	5	5	2	5	5	5	0	0	5	5	2	5	0	5	5	0	5	5	5	5	5	5	5	2	5	5	0	0	5	0
fr	1	1	2	3	5	2	0	3	5	5	5	0	3	1	2	5	1	2	1	0	2	1	2	3	1	5	2	3	4	5	5	1	4	4	4	5	5	0	0	0	2	2	1	1	2	5	3	5	5
fr	1	1	4	3	2	2	0	4	3	0	3	1	1	2	1	2	1	1	1	2	4	2	4	4	5	4	4	4	4	5	4	4	4	5	5	5	4	2	1	1	2	3	0	2	2	4	2	5	5
nl	2	2	0	0	0	0	0	0	0	0	0	1	0	2	1	2	2	3	3	0	4	5	0	3	5	4	2	4	0	1	5	0	4	2	2	4	4	0	0	1	4	4	4	1	2	2	0	5	4
nl	1	1	2	0	0	0	4	3	2	5	1	1	4	0	1	0	2	0	3	0	0	4	0	4	0	4	5	5	4	5	5	2	3	3	4	2	5	0	0	1	0	0	2	0	0	5	0	5	3
nl	3	0	4	4	0	0	5	0	2	0	0	4	4	4	4	4	5	4	5	5	5	3	4	3	5	5	1	5	1	5	5	4	5	5	4	5	5	0	1	0	0	2	1	5	4	3	5	5	5
nl	2	2	4	2	5	4	2	4	4	4	3	4	3	4	3	4	3	4	3	4	4	2	4	1	2	1	1	1	3	1	3	1	3	3	3	3	4	3	2	3	3	3	1	3	4	3	1	3	4
fr	3	2	2	2	0	0	2	0	2	5	2	0	0	1	0	0	4	0	2	0	5	5	1	1	5	4	4	0	5	4	3	2	4	4	5	4	5	0	0	0	0	0	0	0	0	3	0	5	5
nl	5	0	5	1	0	0	5	5	0	0	0	5	5	0	5	5	0	5	5	5	0	1	5	5	5	5	5	5	5	5	0	0	0	0	0	0	0	0	5	5	5	5	5	0	0	5	5	5	5
nl	3	1	2	0	5	5	0	3	2	5	3	1	0	3	0	2	3	4	2	4	5	2	0	3	0	0	2	0	0	0	2	0	2	4	0	1	2	0	0	5	0	0	0	0	0	0	0	0	2
nl	4	4	3	0	0	0	0	3	0	2	3	5	4	5	4	5	5	4	4	5	5	1	4	5	4	1	3	4	3	3	3	1	1	2	2	3	4	3	3	3	4	4	0	3	5	3	1	4	4
fr	2	2	2	1	2	0	0	5	2	0	2	1	3	3	3	3	2	3	2	5	5	6	5	4	3	1	2	2	1	1	1	3	4	2	3	3	3	3	1	1	3	2	0	2	4	1	2	3	0
fr	1	2	3	2	0	0	1	0	1	0	0	0	0	0	0	0	0	5	0	0	0	5	3	3	4	5	3	1	1	2	0	0	5	2	0	1	2	1	2	5	2	1	2	0	0	0	0	5	2
nl	3	0	0	1	0	1	0	0	1	0	2	4	5	5	4	5	5	4	4	5	3	2	0	2	2	1	1	1	0	3	2	2	2	2	0	1	2	0	4	4	5	4	2	3	4	2	2	4	4
nl	3	1	3	1	4	5	4	1	3	4	2	5	4	5	5	5	5	3	5	2	3	1	5	3	2	4	5	1	0	3	2	0	2	2	3	2	5	4	4	4	3	5	1	4	4	5	2	5	5
nl	1	3	3	3	4	5	3	5	5	3	4	0	2	0	1	0	0	0	0	4	5	5	5	2	3	2	2	1	0	4	3	0	4	3	3	2	4	0	0	3	2	1	2	0	0	0	0	0	3
nl	2	3	1	2	1	1	1	1	3	3	4	4	3	4	4	4	3	4	4	1	2	5	4	4	3	4	4	1	4	3	4	3	4	4	4	4	4	4	4	4	4	4	4	4	4	4	1	4	4
nl	3	1	5	5	5	5	5	5	3	2	3	4	5	5	5	5	4	4	4	5	2	2	5	5	4	5	2	3	4	4	1	1	3	1	2	2	3	5	5	5	5	2	3	2	5	5	3	5	5
nl	5	2	5	5	5	5	5	5	5	5	5	5	5	5	3	3	3	5	3	5	3	1	5	5	3	5	3	3	5	3	5	3	3	3	3	5	5	2	5	0	3	2	0	3	5	0	5	5	0
nl	3	0	1	4	0	4	1	0	4	1	1	2	4	1	3	3	4	3	4	2	5	5	2	5	5	1	4	2	2	3	4	2	5	4	4	3	5	0	0	3	1	3	3	1	1	1	0	4	0
nl	3	0	4	3	0	0	0	0	0	1	0	5	3	4	4	4	3	5	3	5	4	1	3	5	5	4	0	4	5	4	4	5	3	4	2	5	4	0	4	5	5	4	0	5	4	5	5	5	3
nl	3	4	3	3	2	3	3	2	1	4	1	5	5	4	4	3	4	5	5	0	2	1	4	2	0	2	1	1	0	1	1	0	1	0	0	0	1	2	3	3	4	3	0	2	4	0	0	5	5
fr	2	3	3	4	4	2	4	4	1	1	4	0	0	0	0	1	1	1	1	1	4	2	4	3	3	3	2	4	4	5	2	3	5	5	5	5	5	1	0	0	0	1	1	0	0	2	5	5	4
fr	1	1	4	3	0	0	4	0	1	1	0	3	4	4	3	4	3	4	3	5	2	2	2	5	5	5	4	4	2	5	3	5	4	3	4	3	5	4	2	4	3	3	1	4	2	5	3	5	4
nl	3	2	1	2	2	1	0	0	2	5	3	5	5	5	5	5	2	3	1	5	5	1	0	2	3	4	1	1	0	0	5	0	1	1	2	3	5	0	1	2	4	5	0	5	5	1	0	5	3
nl	2	1	5	4	5	5	5	5	5	5	5	3	3	1	1	0	3	4	0	5	5	1	5	4	5	5	3	5	5	5	4	0	3	4	3	1	2	0	0	3	0	0	2	0	1	2	0	5	4
nl	2	2	3	4	3	3	2	3	1	5	5	5	2	5	5	5	5	5	5	5	3	1	5	2	2	0	0	3	0	0	1	0	0	0	0	3	1	3	0	5	5	5	5	5	5	5	0	5	5
nl	4	3	0	2	2	1	0	1	1	1	1	1	3	0	3	3	4	4	4	0	0	2	2	4	3	3	2	1	2	3	1	0	1	2	1	1	3	0	3	2	0	1	1	0	1	2	0	5	2
nl	3	1	3	5	5	2	0	2	3	5	2	1	1	1	1	1	2	4	2	0	2	5	4	2	2	2	3	2	2	3	5	2	2	3	5	3	4	2	1	2	2	2	0	2	0	0	5	5	4
nl	5	2	4	0	3	4	4	0	5	5	3	5	3	4	3	5	2	4	4	5	3	1	5	2	2	1	0	0	3	2	2	1	4	0	0	3	5	4	1	2	1	1	0	0	4	4	0	5	5
nl	3	3	2	3	0	0	0	1	0	0	0	1	1	1	1	3	1	2	2	1	4	5	0	5	4	2	4	4	3	3	5	3	4	4	3	4	5	0	1	1	0	1	4	2	1	5	5	3	4
fr	0	2	4	5	0	0	0	0	0	0	1	5	0	5	0	5	1	3	3	5	5	6	5	5	5	5	5	5	5	5	1	0	5	5	5	5	5	5	5	5	5	2	0	0	5	3	5	5	5
fr	1	0	4	4	4	4	4	5	5	5	4	3	3	3	2	0	3	2	1	5	5	1	4	5	3	1	3	1	3	1	1	0	5	5	1	5	5	0	0	0	0	1	1	0	0	5	0	5	3
nl	4	0	3	3	4	4	2	4	4	5	4	3	2	1	2	1	1	3	1	5	2	3	4	3	3	1	2	2	1	1	3	1	3	3	1	3	3	0	1	1	1	1	1	1	1	1	1	4	3
fr	1	2	3	3	3	4	4	2	1	2	3	1	1	4	2	3	5	3	3	5	2	2	3	2	1	0	1	1	0	0	1	1	1	2	3	1	3	3	3	3	2	1	1	2	2	1	0	4	1
nl	2	1	0	1	0	0	0	0	0	0	4	1	0	1	1	1	4	0	3	0	5	2	0	3	3	3	4	4	1	3	4	3	5	1	0	2	5	0	2	1	2	2	2	2	1	2	0	4	0
nl	2	2	3	3	4	3	4	5	4	5	4	3	3	5	3	5	3	3	3	4	3	2	5	3	4	4	3	3	4	3	3	3	3	3	4	5	5	3	1	1	3	2	2	2	4	5	1	5	3
nl	3	2	3	3	3	2	1	1	3	3	4	2	2	3	1	3	2	3	2	1	4	5	1	2	4	3	5	1	2	3	5	2	3	5	3	2	4	0	0	1	1	3	0	2	3	4	1	5	5
nl	5	2	5	2	2	5	4	5	1	2	1	5	5	5	5	5	5	5	5	5	5	1	5	5	0	0	0	0	0	1	1	0	2	1	0	1	2	5	2	3	3	5	0	2	2	2	0	5	5
nl	4	2	1	2	0	0	0	0	3	4	1	4	4	5	4	5	5	5	4	5	1	2	4	0	0	0	0	0	0	0	1	1	1	1	0	3	2	4	3	3	3	2	3	4	4	0	1	5	2
nl	4	0	4	2	0	1	0	2	0	0	0	4	5	4	3	4	4	4	4	2	5	2	5	3	2	1	0	2	0	1	4	4	1	3	0	4	3	3	3	3	4	4	1	4	4	1	1	3	3
nl	4	1	0	0	0	0	1	5	1	1	5	2	4	2	4	3	1	1	4	0	5	5	4	3	5	2	5	3	4	4	5	4	4	5	5	5	5	3	0	0	0	0	3	4	2	4	5	5	5
fr	2	2	3	4	5	2	5	5	5	5	5	0	0	0	0	5	0	2	0	1	5	5	5	5	1	3	5	3	3	3	2	0	3	4	2	4	5	0	3	3	2	3	5	0	0	3	0	5	0
fr	2	2	3	2	4	2	1	3	3	5	4	3	1	2	1	2	5	2	3	2	3	2	2	4	4	2	1	2	0	2	3	0	2	2	3	2	4	0	1	4	1	3	1	2	2	1	0	4	4
nl	1	2	3	3	3	2	2	1	3	3	1	3	4	3	3	4	1	3	4	3	2	2	5	5	4	2	2	2	2	2	4	2	5	3	3	4	4	2	2	1	3	3	1	2	4	2	5	5	4
nl	0	0	5	5	5	5	5	5	5	5	3	2	3	0	1	0	3	2	3	3	2	2	5	5	5	5	3	5	3	5	5	0	1	5	5	5	5	0	2	1	0	0	0	0	0	3	2	5	5
nl	2	2	2	2	4	3	1	4	4	4	4	1	2	1	2	1	1	1	1	2	3	2	2	4	2	2	2	1	1	1	3	1	2	2	1	2	3	1	1	2	2	1	1	1	1	1	1	3	2
nl	4	3	4	3	4	4	5	4	4	4	3	4	3	4	2	5	3	4	3	0	3	1	5	4	4	5	5	3	5	5	4	0	4	3	3	5	4	0	5	4	3	4	4	3	3	5	0	5	5
nl	1	0	0	2	0	1	5	1	1	1	1	1	1	2	0	4	3	0	2	5	5	2	3	5	5	5	5	5	4	5	5	3	4	5	1	5	5	0	2	2	3	1	0	0	0	4	4	5	5
nl	4	4	0	0	0	0	0	0	0	0	0	2	4	4	3	3	4	2	4	3	0	1	0	1	0	0	0	0	0	0	4	3	3	3	2	4	3	2	2	2	2	3	2	4	4	0	3	4	3
nl	5	5	3	0	2	1	1	1	2	3	0	5	4	5	4	3	4	3	4	5	0	1	2	0	0	0	0	0	0	0	0	0	1	1	0	0	3	2	3	3	2	4	4	4	2	1	0	5	4
nl	3	1	5	5	1	0	0	5	2	0	0	4	0	4	3	4	2	5	3	5	5	5	5	5	4	4	0	5	3	4	4	0	4	1	0	1	3	3	0	3	0	3	5	4	4	0	0	4	3
fr	3	5	0	0	1	1	2	3	1	0	0	3	5	4	4	5	0	2	0	4	5	2	5	1	4	1	1	0	0	0	5	3	5	5	4	5	5	2	1	1	2	1	0	3	0	3	2	5	3
nl	3	3	5	3	5	3	3	5	4	5	4	4	5	4	2	3	1	2	2	0	1	1	4	4	2	2	3	2	2	2	4	0	5	5	2	5	4	0	1	5	3	4	5	3	3	0	1	4	1
nl	2	0	1	0	1	0	0	1	1	2	1	3	5	5	4	5	5	4	5	5	5	1	0	4	5	1	1	1	0	3	5	2	1	0	0	3	5	0	0	0	5	5	3	4	5	0	0	5	4
nl	2	4	1	1	2	1	4	4	5	4	4	2	1	2	1	3	4	0	4	5	0	5	0	2	3	3	4	4	3	3	3	2	3	4	0	3	4	0	0	3	4	0	2	0	0	1	2	4	4
nl	4	4	2	2	3	2	0	2	4	4	2	3	2	2	2	2	0	2	3	5	2	1	2	0	0	0	0	0	0	0	4	2	4	3	0	3	3	2	1	2	1	0	5	0	0	0	1	5	3
nl	4	2	1	1	1	2	1	2	4	5	2	5	5	3	5	5	5	3	5	5	3	1	1	1	2	1	1	1	3	2	1	1	1	1	1	1	3	1	2	3	2	3	2	2	2	1	1	5	4
nl	3	3	0	1	2	1	2	4	2	2	2	5	3	5	5	5	3	4	4	5	5	2	3	3	5	4	4	4	0	0	3	4	1	1	2	5	2	2	5	4	4	4	3	5	5	0	4	5	5
nl	2	0	4	2	5	2	3	3	5	4	3	5	3	5	5	3	1	2	5	1	5	2	2	5	5	5	5	4	5	5	5	1	5	4	5	5	5	1	0	5	2	0	0	3	5	3	0	5	3
nl	3	1	2	3	0	0	3	1	1	1	1	4	1	5	2	4	1	5	4	1	0	1	2	5	5	5	3	4	4	5	3	3	2	1	2	3	2	3	2	2	2	0	1	2	4	2	1	4	4
nl	1	3	0	0	0	0	0	1	0	0	0	0	0	3	0	4	0	0	1	0	2	5	0	5	5	3	1	3	4	4	4	4	1	3	3	2	5	0	3	3	3	0	1	3	1	4	2	3	4
nl	2	2	4	5	5	5	0	3	5	5	4	3	4	1	4	3	4	4	4	5	1	3	4	0	2	0	2	0	0	0	3	0	2	1	0	3	3	3	1	5	3	3	3	2	4	3	0	5	2
nl	4	3	5	0	0	1	1	0	1	1	0	3	5	4	5	5	5	4	4	4	0	1	3	2	0	2	2	4	0	1	4	2	2	2	1	4	3	1	2	2	2	4	0	5	4	1	2	2	2
nl	4	3	4	2	5	0	5	5	5	3	3	2	4	5	3	0	2	3	2	0	0	1	0	2	0	0	0	0	3	4	5	0	3	0	0	0	3	0	0	5	0	0	0	0	3	0	0	5	0
fr	4	1	2	3	4	4	1	4	5	5	4	1	5	3	4	2	1	3	4	5	5	2	5	0	0	0	1	2	0	0	5	0	2	2	0	0	5	3	1	2	2	1	1	4	2	0	3	4	1
nl	4	1	1	1	4	2	1	1	3	4	3	4	5	5	5	4	4	4	4	5	4	1	4	4	3	4	1	3	4	3	4	1	1	1	3	3	3	0	0	1	3	1	0	4	4	1	2	4	4
nl	1	2	0	3	5	0	2	0	5	5	5	1	2	2	1	5	5	1	3	5	5	3	1	4	5	1	2	2	2	0	5	2	5	5	4	5	5	1	0	0	0	1	0	0	1	2	5	4	4
nl	4	3	4	2	4	4	2	3	4	5	3	5	4	2	5	2	1	5	2	1	2	5	1	3	2	2	2	3	2	3	1	1	1	2	5	1	5	2	2	5	1	1	5	0	2	5	2	5	3
nl	3	1	4	2	4	5	5	4	5	5	4	2	1	3	1	5	1	2	4	3	1	2	3	2	3	3	3	3	2	3	5	1	5	5	2	5	5	1	0	1	2	1	0	2	3	1	0	5	1
nl	5	2	1	1	1	0	0	0	3	1	4	4	2	2	0	4	2	1	2	1	1	2	4	0	2	4	5	1	3	2	5	0	3	4	4	4	4	2	2	4	1	2	0	0	2	0	0	4	4
nl	3	3	4	3	5	5	5	5	5	5	5	2	0	1	0	2	0	5	5	0	4	5	0	4	5	3	4	3	2	0	5	5	5	5	4	5	5	0	0	0	0	1	3	0	0	5	5	5	5
nl	2	3	3	3	5	5	4	5	5	5	4	3	5	2	5	3	5	5	5	0	5	5	4	3	5	2	3	4	2	3	5	4	3	5	0	4	5	2	0	0	2	4	3	2	5	0	5	5	5
nl	0	0	3	1	2	1	0	3	5	5	5	0	2	0	1	1	0	0	0	5	5	5	2	5	5	4	5	5	5	5	5	0	3	3	0	5	5	0	3	4	1	2	0	0	1	0	0	5	5
fr	2	2	2	1	0	0	0	0	0	0	0	1	1	5	1	4	5	2	5	2	4	2	0	3	5	3	1	2	1	2	2	5	5	5	3	4	5	0	0	0	2	2	2	5	2	0	5	5	3
nl	1	2	4	4	4	5	1	2	5	5	3	5	5	5	5	5	3	5	5	3	5	2	5	5	1	3	0	3	0	0	5	2	4	2	0	5	4	1	1	0	3	4	1	5	4	4	1	5	3
nl	3	0	1	0	0	0	0	0	0	0	1	1	4	4	4	4	4	5	3	4	1	6	1	5	4	1	1	1	1	0	1	4	2	3	1	1	1	2	4	4	4	4	1	5	2	1	1	4	3
nl	5	1	4	2	3	4	3	3	4	5	4	4	5	5	5	5	4	4	4	5	4	2	5	3	4	2	5	1	4	4	4	1	3	4	3	4	5	0	0	0	2	4	0	4	5	5	1	5	4
nl	0	0	5	5	5	5	5	5	5	5	5	0	0	0	0	0	0	0	0	3	5	5	5	5	5	5	5	5	3	2	5	0	3	5	5	5	5	0	0	0	0	0	5	0	0	0	5	5	5
nl	5	1	5	3	1	1	0	3	1	1	1	5	4	4	4	4	3	4	3	4	1	1	3	1	0	4	1	1	0	0	3	1	1	0	0	3	4	5	3	4	4	4	3	4	4	2	4	4	1
nl	4	1	5	5	4	5	3	4	4	4	1	5	3	4	3	2	3	3	3	5	5	1	4	3	3	4	3	3	4	3	1	0	4	1	1	3	4	3	3	4	4	3	3	0	1	5	1	4	3
nl	3	3	2	3	1	2	1	3	3	3	3	1	0	2	0	2	0	3	1	1	2	2	1	3	5	5	3	4	4	4	4	0	5	3	3	1	3	0	0	2	0	0	2	1	0	5	1	5	5
nl	3	4	1	1	3	4	4	4	2	3	1	5	4	4	4	4	3	3	4	5	3	2	2	1	1	1	1	1	0	1	2	2	3	3	2	3	3	2	4	4	4	4	3	4	4	3	2	4	3
fr	3	2	4	3	5	5	5	4	2	0	3	5	5	5	5	5	5	5	5	5	3	2	3	4	4	3	2	0	3	3	0	2	3	0	0	2	4	5	3	5	5	0	2	2	5	0	5	5	5
nl	2	4	3	2	4	3	3	4	3	4	1	1	0	2	1	2	2	2	3	0	0	1	1	2	2	4	0	1	1	2	1	0	1	1	2	1	2	0	1	2	0	0	0	1	2	1	0	5	5
nl	4	4	2	2	5	2	2	1	4	5	3	5	5	5	5	5	4	4	5	5	0	1	2	1	4	1	0	0	0	2	4	0	1	0	3	0	5	5	2	4	5	5	0	3	4	1	1	5	4
nl	3	1	2	1	1	5	2	3	1	1	2	1	2	3	2	2	2	3	2	5	1	1	0	1	3	2	1	3	0	1	4	2	2	2	2	5	4	2	2	3	3	3	0	0	2	3	1	3	2
nl	4	3	1	1	0	0	2	1	0	0	0	4	4	3	4	4	3	4	4	5	1	1	1	3	2	1	2	0	0	1	1	1	3	1	0	2	2	3	2	4	4	3	5	3	4	1	0	3	4
nl	3	2	3	2	5	4	5	5	5	5	3	0	1	2	0	2	3	2	2	1	3	5	2	4	5	4	4	1	4	3	4	3	2	3	2	4	4	0	0	2	1	0	0	2	1	4	3	5	4
nl	3	3	2	4	0	0	0	0	3	1	0	1	0	2	1	1	0	3	1	1	4	2	3	5	5	4	4	4	4	4	4	1	2	2	0	2	4	0	3	3	2	0	5	1	1	5	5	5	5
nl	3	5	0	0	0	0	0	0	0	0	0	5	2	5	5	5	5	5	5	5	3	3	0	3	0	0	0	0	0	0	5	0	3	3	0	3	5	0	5	0	5	5	3	5	5	5	5	5	5
nl	3	3	3	2	2	3	3	2	4	5	5	5	4	5	4	5	3	5	3	0	1	1	0	1	0	1	3	1	2	4	3	0	0	0	3	4	3	4	5	5	5	5	5	0	5	5	0	5	3
nl	2	1	5	5	5	2	5	5	5	5	4	5	4	5	4	5	3	3	4	5	5	3	5	5	4	4	0	1	0	0	4	0	1	2	0	4	4	2	0	0	0	4	5	2	2	2	1	5	4
fr	3	2	4	4	1	0	0	0	3	5	3	5	2	5	2	4	1	5	3	5	3	1	5	4	0	1	0	3	0	1	1	0	1	2	0	4	3	2	2	5	4	0	0	3	2	3	3	5	3
nl	4	4	0	1	1	1	0	0	3	4	1	1	0	2	2	3	2	4	2	1	1	1	5	5	4	1	1	2	4	4	2	0	3	1	2	1	3	0	0	0	0	5	2	1	0	5	0	3	4
nl	4	3	4	3	0	0	3	2	2	2	1	3	2	3	3	2	3	2	3	5	4	1	5	3	4	2	1	3	0	1	4	3	2	4	2	5	4	2	2	1	2	2	3	2	4	4	4	4	4
nl	3	2	1	2	5	5	0	3	4	5	5	4	5	2	5	3	3	2	3	5	1	1	0	2	0	0	0	0	0	0	3	0	4	2	0	0	3	1	0	0	0	0	1	3	2	3	0	5	5
fr	4	1	3	2	0	1	0	1	0	0	0	1	4	4	5	4	5	4	5	5	1	2	3	0	4	3	3	2	1	2	0	1	0	1	1	4	4	5	5	4	4	4	1	5	4	0	1	5	0
nl	3	4	1	3	4	3	3	3	4	4	4	3	2	3	2	3	3	3	4	2	3	2	3	3	4	4	2	4	4	3	5	3	4	3	3	4	5	2	2	2	2	4	0	2	4	4	3	4	3
nl	2	2	4	4	5	1	1	1	3	3	1	4	5	3	4	3	4	1	4	3	0	1	4	5	3	5	1	2	2	2	3	0	1	1	1	4	2	4	4	5	5	3	1	1	2	0	0	5	2
fr	1	0	5	5	5	5	5	4	3	4	4	3	4	4	4	4	1	3	2	4	3	2	5	5	0	4	1	4	4	1	3	1	4	1	1	4	3	0	1	4	3	1	5	3	0	0	3	4	4
nl	3	0	5	5	5	5	5	3	4	3	0	4	5	3	5	3	5	5	5	0	5	2	5	5	0	5	0	0	0	0	0	0	5	5	2	5	3	5	5	5	5	5	0	2	2	0	5	5	5
nl	3	3	1	3	0	0	0	0	1	2	0	4	5	4	5	5	2	4	5	5	5	3	3	4	5	4	0	4	5	3	2	0	0	0	0	0	5	4	5	5	2	3	4	5	4	3	0	5	5
nl	3	1	5	5	5	5	5	1	4	5	3	3	5	3	3	2	4	1	3	1	1	2	5	4	0	2	1	0	2	1	2	0	1	2	2	3	5	2	0	0	3	5	0	2	2	0	0	5	2
nl	4	3	4	2	2	3	1	5	3	5	3	2	3	3	0	1	4	2	2	5	1	2	4	2	1	1	3	0	3	0	2	0	4	2	1	5	4	0	1	3	0	1	1	1	0	5	1	5	5
nl	4	0	0	0	0	0	5	0	0	0	0	3	2	5	1	4	4	3	5	5	5	2	5	4	4	5	3	4	3	2	5	4	5	4	5	4	4	0	1	4	2	3	1	2	5	4	5	4	1
nl	2	1	5	5	5	5	5	5	5	5	5	4	1	2	4	3	2	4	2	4	5	2	5	5	5	5	4	5	4	4	5	2	5	3	2	3	5	4	1	4	2	2	1	2	3	2	4	5	2
nl	3	4	2	2	1	1	0	1	1	1	1	4	3	3	4	3	4	4	4	5	4	2	3	1	1	1	0	1	0	1	5	4	4	4	4	5	4	4	1	1	1	2	2	3	3	3	4	4	5
nl	3	3	1	1	5	3	1	3	4	4	1	2	2	2	2	2	3	2	3	5	1	1	1	3	5	2	1	3	4	2	4	1	2	1	0	4	1	0	1	3	3	3	2	1	3	3	0	4	5
nl	3	3	2	4	3	3	2	4	5	5	0	4	5	4	3	5	4	4	5	5	2	2	4	2	1	1	0	0	0	1	0	2	5	2	2	3	4	5	3	3	3	5	4	2	3	0	0	2	3
nl	3	1	5	2	5	5	5	5	5	5	5	0	0	0	0	3	5	2	5	0	5	5	5	5	5	5	0	3	0	0	5	1	5	5	5	5	5	0	1	0	0	0	0	0	0	0	5	5	5
nl	3	1	4	5	4	5	4	5	3	4	2	3	0	2	0	2	3	3	3	5	5	4	5	4	4	5	5	1	4	2	4	4	4	4	2	3	4	2	2	0	4	2	2	2	2	4	1	5	4
nl	2	2	2	1	2	2	2	3	4	1	5	2	1	1	0	0	2	0	1	0	5	2	4	3	5	2	3	4	4	4	3	2	3	5	5	4	5	0	0	0	0	1	1	2	1	5	1	4	4
nl	0	0	5	4	1	1	1	3	3	2	3	5	5	5	5	5	5	5	5	1	0	2	3	5	3	4	0	3	0	2	5	1	3	2	2	5	4	5	2	3	2	2	5	3	3	0	5	5	5
nl	4	0	5	5	1	2	0	0	4	5	1	5	5	4	5	5	5	4	4	5	5	2	5	3	1	2	2	2	0	1	3	0	1	1	1	1	3	3	0	5	4	3	4	5	4	5	1	5	3
nl	4	3	3	3	1	4	3	4	3	3	1	4	5	5	5	5	4	4	5	5	5	1	3	2	2	4	0	0	0	0	2	2	3	1	2	3	4	4	4	4	4	1	2	4	5	1	1	4	4
nl	0	0	2	3	4	3	0	3	5	3	3	0	1	2	0	0	1	0	3	0	5	5	5	5	5	3	5	5	5	5	5	5	5	5	0	5	5	0	0	0	0	0	0	0	0	1	5	5	5
nl	4	2	0	1	0	0	0	0	3	3	0	5	4	5	2	4	5	1	5	5	5	2	0	2	4	1	3	3	0	3	2	4	3	3	0	4	4	2	4	4	4	4	5	0	3	0	0	5	2
nl	4	1	3	3	4	1	1	4	3	5	3	4	4	5	4	5	4	2	4	5	0	1	5	1	3	0	1	3	0	1	5	1	1	0	2	4	4	3	5	2	2	5	0	5	5	1	1	5	5
nl	4	2	3	3	5	5	2	3	5	5	2	5	4	5	0	5	0	1	3	5	2	1	1	2	1	1	0	0	0	0	5	0	3	2	1	4	5	0	3	2	3	2	5	0	0	0	0	5	5
nl	3	1	4	3	5	4	1	5	4	5	4	4	4	4	4	4	4	3	4	2	4	2	3	5	4	3	2	3	3	2	4	3	3	1	2	3	4	4	3	3	3	2	0	3	4	0	1	5	4
nl	4	3	0	0	1	0	0	0	0	1	1	3	3	2	3	3	3	3	3	2	4	3	0	3	2	1	1	3	2	2	4	3	5	4	1	4	4	1	1	2	2	3	0	2	3	3	2	5	4
fr	4	2	0	4	0	0	0	0	0	0	0	0	5	1	5	4	2	4	2	2	0	1	1	0	0	1	2	1	0	1	1	0	4	0	0	1	0	2	1	4	4	2	5	4	2	0	0	2	3
fr	3	1	3	1	0	0	0	1	2	0	1	2	4	2	3	3	2	2	2	1	2	2	1	4	4	4	1	3	4	4	4	0	3	1	0	2	2	2	1	1	1	1	4	2	2	2	0	5	5
nl	4	2	5	5	2	2	5	4	4	2	2	2	5	3	1	4	0	4	1	4	0	2	5	1	5	4	1	1	2	1	5	0	1	1	1	2	5	1	1	1	4	5	0	5	4	5	4	5	5
fr	1	1	3	2	0	0	1	0	0	1	1	3	2	0	1	5	0	1	0	0	5	5	4	3	5	5	1	4	4	3	1	0	4	4	1	2	5	2	3	3	4	4	4	4	1	3	2	5	4
nl	3	2	4	3	1	3	5	5	5	2	4	4	2	2	3	5	3	0	4	2	5	2	5	4	0	3	1	1	3	3	2	3	5	3	3	5	5	1	5	5	5	3	2	0	2	5	3	5	5
fr	3	2	3	3	3	2	2	3	4	5	5	0	5	4	2	4	0	0	1	0	3	2	2	2	4	2	0	0	0	0	5	1	1	1	3	3	4	2	5	5	4	4	4	4	4	0	0	3	4
nl	3	2	2	0	1	2	1	3	3	2	3	4	5	4	4	4	5	5	4	5	2	1	0	1	1	0	0	0	2	1	2	0	2	0	0	1	2	2	0	2	2	2	0	3	4	0	1	4	0
nl	2	0	0	2	5	5	5	4	5	5	5	2	5	1	1	5	0	4	1	2	5	1	2	3	5	4	4	3	4	4	4	0	3	2	4	4	5	0	5	0	3	2	5	0	1	0	0	4	3
nl	4	3	0	2	0	0	4	1	1	0	0	3	0	4	0	4	4	2	3	0	0	1	0	2	5	5	4	5	3	4	3	5	2	3	2	5	4	0	0	0	2	2	4	2	3	3	5	4	5
nl	4	2	4	5	0	4	0	2	3	0	5	5	0	5	0	4	2	0	2	0	2	1	0	5	3	1	5	2	2	2	5	0	2	5	0	0	4	0	5	0	0	2	4	0	4	5	5	5	5
nl	1	2	1	1	3	2	0	5	2	4	4	0	0	0	0	0	1	4	1	0	5	4	1	4	5	4	5	5	4	4	3	0	2	1	0	4	4	0	0	0	0	0	4	0	0	0	1	5	1
nl	3	1	4	2	5	3	2	5	4	5	3	2	4	3	3	4	0	3	3	5	1	2	5	5	4	5	4	4	3	4	4	3	5	4	2	4	5	3	0	1	0	5	0	3	4	5	4	5	5
nl	4	4	3	3	3	0	3	2	1	3	2	3	1	1	0	0	1	5	4	1	2	1	1	3	4	2	1	3	3	2	2	0	1	1	4	1	3	4	2	2	2	2	4	0	0	1	0	2	5
nl	3	3	3	2	4	4	4	3	3	4	5	2	4	3	4	4	1	4	0	5	2	4	1	4	4	4	4	3	0	1	5	1	3	2	2	4	5	3	1	2	2	1	3	3	3	4	4	5	4
nl	1	0	4	4	1	1	1	0	2	3	1	2	3	3	4	3	0	3	0	5	5	4	1	5	5	4	4	4	4	4	5	5	3	2	4	4	5	2	2	0	3	1	3	5	1	5	5	5	3
nl	3	2	3	3	0	0	0	4	3	1	0	5	3	2	4	5	3	2	3	0	5	5	0	2	2	2	2	1	0	2	5	3	5	2	0	4	5	0	0	0	0	2	5	1	4	0	5	5	2
nl	2	2	2	2	2	2	2	1	3	1	3	5	5	3	5	4	2	5	3	5	2	1	2	3	5	5	5	3	5	5	0	0	2	0	0	0	5	5	4	5	4	2	2	5	5	5	2	5	5
nl	4	5	0	1	0	0	0	0	3	5	3	2	4	4	3	2	4	4	4	2	0	1	0	3	0	2	2	1	0	1	3	0	1	0	0	0	3	0	0	4	4	2	2	3	1	0	0	3	3
fr	3	3	0	0	0	0	0	0	1	1	1	1	2	2	3	1	2	2	2	5	0	1	0	0	0	1	0	1	0	1	2	1	4	1	1	2	2	0	1	4	2	1	5	1	2	1	3	2	2
nl	1	3	3	1	5	5	3	5	5	5	4	5	1	1	3	1	1	1	5	2	4	5	5	3	4	3	3	4	0	2	3	2	5	3	4	5	5	0	1	1	2	1	0	0	1	0	0	2	1
nl	1	0	5	4	5	5	5	5	5	5	5	5	5	5	5	5	4	3	5	5	5	2	5	2	2	0	1	0	1	1	5	2	5	5	1	5	5	3	0	1	2	1	0	3	4	0	4	3	3
nl	4	4	2	0	3	3	0	2	2	3	0	3	3	2	3	2	4	4	5	0	0	1	1	0	0	1	0	0	0	4	4	0	2	2	3	1	3	2	2	2	2	2	0	1	2	1	0	5	3
nl	2	0	3	5	5	5	3	4	5	5	4	1	3	3	4	4	4	2	4	5	5	4	5	4	2	4	0	2	0	1	4	0	5	2	1	2	4	3	1	4	3	2	4	3	4	0	0	4	4
nl	2	3	2	2	0	1	0	1	1	2	1	4	4	3	2	3	2	4	3	5	3	1	0	3	0	1	1	1	1	1	1	2	1	1	3	1	2	3	4	2	4	4	2	2	3	1	0	4	3
nl	5	5	0	1	5	5	0	1	3	5	1	5	0	5	0	2	2	1	0	3	0	1	1	0	0	1	0	0	0	0	0	0	1	0	0	0	3	0	0	5	0	0	0	0	1	2	0	5	3
fr	0	0	5	2	0	0	0	0	2	0	3	3	0	3	0	5	3	2	4	0	4	5	3	1	5	5	2	1	2	2	5	5	5	5	5	5	5	0	1	0	1	5	3	1	2	1	3	5	1
nl	2	3	1	1	0	0	0	3	3	3	3	4	5	2	5	2	4	5	4	5	0	3	1	1	2	3	2	1	0	1	4	1	2	0	1	0	3	0	0	0	0	0	2	3	4	0	0	4	4
nl	2	1	4	1	4	4	1	4	4	4	4	4	4	4	5	4	3	5	4	0	3	1	4	4	3	3	0	0	4	0	4	0	3	3	0	3	4	0	1	2	0	1	0	4	5	3	2	5	1
nl	4	2	0	0	0	0	0	2	0	0	0	5	5	5	5	5	5	0	5	4	0	1	0	0	5	2	0	0	0	2	2	0	0	0	0	0	5	5	2	5	5	3	0	5	3	0	0	5	5
nl	4	5	0	1	4	0	0	2	3	4	3	3	0	3	3	5	3	0	3	5	0	1	0	0	0	0	2	0	0	0	0	2	0	0	2	0	4	4	0	1	0	5	5	4	4	3	0	5	5
nl	3	2	3	2	4	3	3	3	4	3	3	5	5	5	5	4	5	5	5	5	3	2	4	4	4	3	2	3	3	3	3	2	3	3	0	3	3	3	3	4	4	5	3	3	4	4	3	5	5
fr	3	2	3	2	1	1	1	0	1	2	1	1	2	2	1	2	1	2	1	0	3	5	0	5	5	5	3	2	2	3	2	1	5	2	0	5	3	0	2	4	5	2	1	4	1	0	0	5	5
fr	2	1	3	4	0	0	0	0	0	0	3	0	0	0	0	0	0	0	1	0	5	5	5	5	5	5	2	4	3	4	2	3	5	3	4	4	5	1	1	2	3	3	0	2	0	5	5	5	3
nl	3	4	0	1	1	0	0	2	2	1	0	5	5	5	3	5	4	3	4	5	0	1	4	2	3	1	3	0	0	0	1	0	1	3	1	0	3	3	2	4	2	2	1	4	5	4	0	4	4
nl	1	2	2	1	4	3	1	1	4	5	3	5	4	4	4	4	3	4	3	5	1	1	1	5	3	3	2	2	2	2	4	1	2	2	2	3	3	2	0	1	2	2	3	0	5	3	3	5	3
nl	4	3	4	2	0	0	0	1	0	0	1	4	5	5	4	4	3	4	4	0	0	1	2	0	1	0	0	0	0	0	4	0	2	1	0	2	1	4	4	4	4	3	1	5	4	0	0	3	3
nl	4	0	5	5	5	0	0	3	3	5	5	4	5	5	5	5	5	5	5	5	5	1	0	2	0	0	0	0	0	0	0	0	0	1	3	2	5	2	3	5	5	5	4	4	5	0	0	5	4
nl	1	1	5	4	5	5	4	4	5	5	5	4	5	5	4	3	4	4	3	0	5	2	5	4	5	4	5	4	3	4	5	0	5	5	4	5	5	0	0	0	1	3	0	3	5	5	2	5	5
nl	2	3	3	1	1	0	3	3	0	0	4	2	2	3	1	3	2	2	3	1	4	2	4	0	3	3	4	1	1	1	4	4	3	4	2	5	4	0	2	2	2	3	1	3	4	4	5	5	4
nl	0	1	4	3	0	1	0	0	2	2	1	0	3	0	0	0	1	0	1	0	4	2	3	5	5	5	5	4	4	5	1	2	3	2	5	2	3	0	0	5	1	0	0	5	0	0	3	2	2
nl	3	3	1	4	0	4	0	2	4	1	2	1	0	0	0	1	2	3	1	0	5	5	3	4	4	4	1	4	1	3	5	2	3	5	4	2	5	1	0	0	0	0	0	0	0	4	4	5	1
nl	4	2	1	1	0	0	1	2	1	2	1	3	3	3	2	3	3	3	3	4	4	2	0	3	4	1	2	1	3	3	4	3	4	3	1	3	5	4	2	3	2	4	0	3	4	4	3	4	4
nl	4	3	2	1	5	4	1	3	5	5	4	4	5	4	5	5	4	5	4	5	4	1	4	1	0	0	0	0	0	0	4	0	4	3	1	4	5	2	0	2	0	4	0	5	4	1	0	4	4
nl	1	0	1	4	3	3	1	3	4	3	2	4	5	4	4	4	5	3	4	5	1	2	1	5	5	4	1	4	3	5	4	1	3	2	0	4	4	3	1	2	1	1	2	4	3	0	1	4	2
nl	1	2	3	2	1	1	3	0	3	3	4	1	0	1	0	1	0	1	1	1	5	4	2	5	5	5	3	5	4	5	2	2	3	1	2	3	4	0	2	2	1	0	2	0	1	3	2	3	3
nl	2	3	4	4	4	3	2	5	4	5	4	2	5	2	4	0	0	2	0	5	4	1	5	2	5	3	1	0	1	3	2	0	3	2	1	1	3	1	1	5	0	2	1	2	1	0	0	4	2
nl	0	1	5	5	3	1	5	5	3	5	5	3	0	2	0	2	0	0	1	0	5	5	1	5	5	4	5	5	5	5	2	2	1	4	5	3	5	2	5	2	2	5	3	0	1	5	2	5	5
nl	2	3	1	2	0	1	1	3	2	1	2	2	3	1	3	1	2	3	2	3	3	2	2	2	2	2	1	2	2	1	3	2	4	2	3	3	4	2	4	2	4	3	3	1	2	2	4	5	5
nl	3	2	1	1	3	2	2	0	0	0	1	4	0	4	4	3	4	2	4	5	0	1	0	0	0	0	0	0	0	0	0	0	0	0	0	0	0	3	3	4	3	4	4	4	4	0	0	2	0
fr	3	1	2	3	2	1	1	1	2	1	1	4	0	5	2	4	0	4	0	5	2	2	2	4	5	2	4	4	1	4	1	0	5	0	1	0	3	2	4	3	5	3	1	1	3	0	0	2	1
nl	3	5	1	1	1	2	0	4	0	1	1	2	0	1	4	0	2	1	1	1	0	2	0	1	1	0	3	1	2	3	3	1	2	3	0	2	3	2	0	1	0	2	2	0	1	0	1	3	4
nl	2	1	4	3	2	4	4	5	4	2	2	2	1	2	1	2	2	1	1	2	4	5	5	4	1	2	3	3	3	2	5	1	3	3	2	4	5	1	3	3	3	4	2	1	1	1	2	4	5
nl	2	3	0	0	3	3	2	2	5	5	5	3	0	5	0	5	5	3	5	0	0	5	1	4	5	4	0	2	2	1	5	1	1	4	5	5	3	0	0	1	0	1	0	1	5	0	0	5	4
nl	2	2	0	3	0	4	2	3	4	3	2	0	2	2	0	5	4	2	2	0	3	2	0	2	5	4	5	1	4	4	5	0	4	2	1	2	4	1	0	1	0	0	3	0	2	0	0	4	2
nl	4	4	2	0	1	3	1	1	2	2	1	5	4	4	3	5	4	4	4	5	0	1	0	1	2	1	3	0	1	1	4	3	2	2	1	2	3	2	2	3	2	3	1	4	4	1	2	5	4
nl	0	0	5	5	5	4	2	4	5	5	4	3	4	2	3	2	1	4	2	0	5	2	1	5	5	5	3	3	5	3	2	0	4	3	0	4	4	0	1	5	3	3	3	1	1	5	4	5	4
nl	2	3	5	2	3	0	5	5	2	5	0	5	5	5	5	5	5	5	5	0	2	1	2	0	0	5	0	2	0	0	0	0	0	0	0	0	2	0	0	0	0	0	5	0	5	0	0	5	5
nl	3	2	2	0	5	3	4	4	4	5	3	4	5	3	4	3	4	2	3	5	0	2	4	1	0	1	0	0	0	3	4	0	4	2	0	3	3	4	3	3	4	5	5	3	2	4	0	4	3
nl	2	3	2	2	5	4	3	4	4	5	4	1	0	4	0	4	2	4	1	0	4	5	4	4	4	4	2	4	3	2	4	1	3	4	1	4	5	1	1	1	3	4	4	2	1	2	2	5	4
nl	1	0	5	3	0	5	0	0	5	2	0	5	5	5	5	5	2	5	5	5	2	2	5	5	5	5	5	3	3	5	5	5	1	5	3	5	5	0	5	5	5	5	3	0	5	5	5	5	5
nl	3	1	4	2	5	5	2	2	4	5	4	4	1	4	0	2	0	2	0	2	4	4	2	5	2	2	2	2	2	2	2	2	2	3	2	2	3	2	0	2	2	2	1	2	2	5	3	5	4
nl	2	3	2	3	1	0	0	2	2	2	3	2	5	0	5	0	4	1	4	0	5	5	0	3	4	2	2	2	2	1	1	1	5	2	0	0	4	3	4	4	4	3	4	0	1	3	0	3	5
nl	4	3	3	3	4	3	2	3	3	3	3	2	2	1	2	1	2	3	3	2	2	2	2	3	1	2	1	1	1	1	5	1	3	3	3	3	3	1	1	2	1	3	1	2	3	2	2	4	3
nl	2	5	2	2	5	2	5	5	5	5	5	3	0	2	0	2	0	5	2	5	0	1	5	3	0	2	4	2	0	2	2	2	5	2	0	5	5	0	0	0	0	0	5	0	0	0	0	4	5
nl	1	2	4	5	4	5	4	5	5	4	1	1	4	3	3	2	1	0	2	2	2	2	5	4	5	3	3	5	4	4	5	0	3	2	5	5	5	2	4	2	5	5	5	1	3	5	0	5	5
fr	1	2	4	4	4	0	4	5	5	5	5	0	4	2	0	5	0	2	2	2	5	1	5	4	2	3	2	5	2	1	0	2	2	4	0	1	5	0	2	2	0	5	1	0	0	5	0	5	2
fr	0	1	5	0	1	1	0	0	2	2	0	5	5	5	5	5	5	5	2	5	5	1	5	5	0	0	2	0	0	2	2	0	0	0	0	2	5	5	3	3	5	5	0	5	5	0	0	5	5
fr	1	2	4	2	1	0	0	0	3	2	2	0	5	3	5	2	0	3	0	5	5	2	5	2	2	1	3	4	3	4	2	0	4	0	1	0	2	3	2	3	2	2	0	1	3	4	0	3	1
nl	2	2	1	2	0	0	0	0	2	0	0	0	1	1	0	0	0	1	0	1	5	2	0	3	4	3	3	2	3	3	4	3	2	5	3	4	4	0	1	1	3	2	2	0	1	4	2	4	4
nl	0	0	5	0	5	5	0	4	5	5	4	5	0	5	2	2	4	2	5	0	5	1	0	5	3	0	2	0	3	3	1	0	3	4	0	4	2	0	2	2	0	1	4	1	5	0	2	5	0
nl	3	3	2	3	0	0	0	0	0	0	1	2	2	2	1	4	3	3	2	3	3	2	3	4	1	4	5	2	1	1	4	3	3	3	3	3	4	0	0	2	0	2	4	2	2	1	3	4	3
nl	2	2	1	2	2	2	0	2	3	0	4	2	2	3	2	2	2	3	2	2	2	1	1	2	2	1	1	2	0	0	3	2	3	2	5	3	4	0	4	2	2	5	3	1	2	0	2	5	2
nl	2	0	4	3	2	5	5	4	3	1	4	2	2	3	2	2	2	1	2	2	5	2	5	5	5	3	1	5	4	4	4	3	2	4	5	4	4	1	0	0	0	1	2	0	2	5	3	3	5
fr	2	3	3	1	3	1	2	3	5	5	3	0	5	4	2	5	1	2	1	2	2	1	4	2	3	2	1	0	2	2	5	1	3	2	5	4	5	0	5	2	5	5	0	2	3	5	1	5	3
fr	3	3	2	2	1	1	0	1	0	0	2	1	3	1	1	1	1	3	1	0	2	1	3	0	5	1	0	0	1	0	3	5	5	5	3	5	4	1	2	1	4	3	2	2	0	0	5	4	2
fr	3	3	3	4	5	4	5	4	4	5	4	4	3	5	3	4	3	2	3	5	5	2	5	4	3	3	3	4	2	1	4	4	4	2	2	2	5	0	5	3	5	4	2	4	4	4	2	4	1
nl	1	2	0	5	1	0	0	0	0	1	0	0	0	0	0	0	0	5	0	0	5	5	0	5	5	5	5	4	5	5	5	5	1	4	5	2	5	2	0	0	1	0	0	0	0	5	1	5	5
fr	4	2	4	2	0	0	0	2	0	1	0	5	5	5	5	5	5	5	5	5	2	2	2	5	5	1	0	0	3	5	0	0	1	0	1	1	3	5	5	5	5	5	1	5	5	0	0	5	1
fr	2	1	2	1	1	4	0	2	0	0	3	1	3	0	1	1	2	3	0	4	5	6	2	4	5	4	2	1	3	2	0	3	4	2	2	2	2	1	2	3	3	2	2	0	1	4	2	2	4
nl	2	0	5	4	1	0	0	0	4	5	3	5	5	5	5	5	5	4	5	5	5	2	5	5	3	3	3	3	3	5	2	0	0	0	2	4	0	2	5	5	5	5	1	5	5	0	3	5	5
nl	2	2	2	1	4	4	4	4	4	4	4	4	4	3	3	3	3	2	3	3	2	2	3	3	2	4	2	4	4	4	4	1	2	3	3	3	3	3	4	4	3	1	3	3	4	4	3	5	4
fr	2	0	5	5	0	0	0	0	0	4	0	5	2	2	4	2	2	5	2	0	0	5	0	5	5	5	5	5	5	5	2	0	0	0	2	3	2	5	3	4	3	5	2	2	5	0	0	5	5
fr	2	1	2	1	4	4	1	4	5	5	5	0	2	3	0	5	4	4	5	5	3	1	3	4	4	4	1	3	5	3	5	3	5	4	3	5	5	0	0	0	0	0	2	3	5	3	0	3	1
nl	2	2	4	4	1	5	5	5	4	2	0	2	0	0	1	0	0	4	2	0	0	1	0	0	2	0	2	0	1	2	0	0	2	4	1	4	5	1	0	3	0	0	0	0	1	0	0	5	5
nl	3	2	4	5	4	5	5	5	4	1	2	5	4	4	5	3	5	5	5	5	2	3	3	0	0	0	0	0	0	0	1	1	1	2	0	4	2	0	0	1	2	2	1	4	4	1	0	5	1
nl	2	2	0	2	0	1	1	0	1	0	5	4	2	3	0	3	3	3	4	5	2	1	0	5	4	4	4	1	2	3	4	2	2	4	2	3	3	0	1	1	2	3	0	4	3	3	0	4	5
fr	5	3	2	0	0	0	0	0	0	1	2	5	5	4	3	5	5	5	5	5	0	1	5	3	0	0	0	0	0	0	0	0	2	2	3	0	5	5	5	5	5	5	2	5	5	0	0	5	0
nl	2	1	3	3	2	1	0	1	2	3	2	5	3	4	4	4	2	5	4	5	5	1	3	4	5	5	1	3	5	4	2	1	2	0	0	1	2	4	5	3	3	4	5	4	4	4	2	5	5
nl	0	1	3	4	4	4	4	5	5	5	4	3	5	2	5	4	4	5	5	5	3	1	5	5	5	5	2	3	3	4	5	2	5	3	2	3	4	0	5	0	0	4	3	3	3	1	2	5	5
fr	4	2	4	2	4	1	3	1	4	4	4	3	5	5	4	3	1	3	3	5	4	1	4	3	0	2	4	2	0	0	2	4	3	5	3	3	4	1	3	2	3	4	0	1	2	4	5	3	4
fr	3	2	4	3	3	2	0	4	4	5	4	3	5	5	3	4	4	4	4	3	3	2	5	3	1	2	0	4	0	0	4	0	2	3	3	5	4	2	0	0	0	3	1	1	3	3	0	5	3
nl	2	2	3	4	1	1	1	1	4	2	4	3	0	4	0	2	1	3	3	1	5	5	4	4	4	1	3	4	3	3	4	4	4	4	4	4	4	1	2	1	3	2	0	3	3	2	4	5	2
nl	2	4	1	3	4	5	3	3	4	5	3	0	3	2	3	1	4	4	4	0	0	3	5	0	2	0	1	1	0	1	3	1	4	4	0	4	5	4	4	4	4	0	0	3	3	5	0	4	5
nl	3	4	2	3	4	4	4	3	4	4	3	3	4	4	4	3	4	3	4	0	1	1	4	4	2	2	0	2	1	1	2	3	2	3	3	4	4	1	3	3	3	3	3	4	3	4	1	4	4
nl	3	3	4	2	4	4	3	3	5	5	4	3	5	4	5	5	1	3	3	2	2	1	5	5	5	4	2	2	1	0	4	0	4	3	0	4	4	0	1	5	1	2	3	3	2	1	1	5	5
nl	2	0	3	1	0	0	0	0	0	0	0	5	5	4	5	4	5	4	5	5	0	1	5	3	2	2	0	0	3	2	2	0	0	0	0	2	0	5	5	3	5	3	5	4	5	0	0	5	2
nl	1	1	3	3	0	0	0	0	2	0	0	5	5	5	5	5	4	4	5	5	2	2	2	5	3	4	1	2	5	2	4	4	3	3	3	1	4	4	4	5	5	5	5	5	5	5	5	5	3
nl	2	4	4	2	0	0	0	0	0	0	1	2	5	4	4	4	5	4	5	5	5	1	2	4	5	1	1	4	4	5	3	1	0	1	1	1	4	4	3	4	4	3	5	4	4	0	0	3	1
nl	5	5	0	0	3	0	4	3	3	4	2	4	5	5	4	5	5	4	5	0	0	1	0	5	1	0	0	0	0	0	3	5	4	0	1	1	2	5	5	5	5	5	3	5	5	0	0	5	3
nl	1	2	3	4	0	1	0	2	2	1	2	3	2	4	4	5	2	3	4	4	4	1	5	5	3	1	1	2	0	1	2	2	2	2	4	4	4	2	3	2	3	3	5	4	4	1	4	5	1
fr	2	2	3	4	0	0	0	0	0	5	0	5	5	5	5	5	5	5	5	0	0	1	0	5	5	5	5	3	5	5	0	0	0	5	0	5	5	0	0	5	0	5	5	5	5	5	0	5	5
nl	2	2	5	2	2	2	4	3	2	2	0	4	5	2	4	2	4	2	5	5	0	1	1	5	5	3	0	2	0	3	1	0	1	1	2	2	2	4	2	3	2	1	5	4	3	1	1	5	5
nl	1	0	0	0	0	0	0	0	1	2	0	2	5	1	5	2	2	3	3	1	2	5	0	5	4	5	2	4	3	3	5	5	4	4	2	5	5	1	2	1	2	3	2	1	2	5	3	5	4
nl	3	2	4	4	5	4	4	4	5	5	5	3	2	1	0	3	1	3	2	4	4	2	3	4	5	4	4	4	4	4	5	1	1	5	5	4	3	1	1	0	0	2	4	1	2	1	1	3	4
fr	2	2	3	2	3	3	0	5	5	5	3	5	5	3	4	5	2	5	3	5	5	1	3	5	5	3	0	2	2	3	1	0	2	1	0	3	2	2	5	2	5	5	0	5	5	3	0	5	2
nl	1	0	3	3	1	1	5	3	1	1	0	1	1	2	0	1	0	3	1	3	4	1	2	4	5	5	4	3	5	5	3	3	3	2	4	5	4	1	5	3	2	2	3	1	3	5	3	3	5
nl	5	0	2	0	0	3	5	0	2	5	5	5	5	5	5	5	5	5	5	5	0	1	5	3	2	0	2	0	0	0	0	0	0	3	0	0	2	5	0	5	5	1	0	3	3	0	1	5	1
fr	2	1	2	2	0	0	0	0	4	3	1	0	2	3	0	3	3	2	2	1	3	2	3	4	5	5	2	2	4	5	5	2	4	2	5	5	4	2	1	2	1	0	0	1	1	4	1	5	5
nl	2	0	5	5	0	3	5	5	3	1	4	5	0	1	0	1	0	1	0	0	5	5	5	5	5	5	5	5	5	4	5	3	5	0	0	5	5	0	1	2	0	0	5	5	1	5	3	5	5
nl	2	2	0	0	5	1	0	1	5	5	4	4	4	5	2	5	3	4	4	3	2	1	0	2	3	1	0	0	0	1	5	1	2	4	2	3	5	0	4	5	0	5	0	4	4	0	0	5	5
fr	0	0	4	2	5	0	0	5	5	5	4	0	5	3	5	5	0	5	5	5	5	2	0	5	5	4	0	3	0	3	1	0	5	0	2	3	5	0	5	5	5	5	0	5	5	0	0	5	5
nl	2	0	5	5	5	5	4	3	5	5	4	3	1	5	3	3	5	3	3	3	3	1	5	5	3	4	4	5	5	5	2	5	3	2	0	4	5	0	0	1	2	1	2	0	0	5	5	4	4
nl	2	0	5	4	5	4	5	5	5	5	5	0	0	0	0	0	0	1	0	0	5	5	4	5	5	0	5	4	5	5	5	0	2	5	5	5	5	1	2	2	4	1	1	0	0	1	5	5	5
nl	4	3	1	2	3	3	3	3	2	1	2	4	4	4	2	3	4	1	4	1	3	2	3	2	0	0	3	0	0	0	2	5	4	3	3	3	4	1	3	0	3	4	4	3	3	2	4	4	3
nl	4	2	1	0	2	3	1	4	3	3	1	2	4	1	0	0	1	2	1	1	5	2	3	2	2	1	1	0	0	0	0	1	2	1	0	1	1	4	1	5	2	5	1	0	0	0	1	2	0
fr	2	2	3	4	1	1	2	3	1	2	1	3	1	2	1	3	3	3	1	3	3	1	3	4	5	3	2	5	3	2	2	1	2	1	1	4	4	1	3	3	3	3	1	3	1	5	3	2	3
nl	4	2	2	3	3	3	2	3	3	2	1	4	4	3	4	2	4	5	4	5	3	1	2	2	5	4	4	3	2	3	3	3	2	3	3	4	5	1	2	4	3	4	0	4	5	0	4	4	4
nl	1	1	0	0	0	0	1	0	1	1	1	1	1	4	1	5	5	0	5	0	3	2	0	5	5	4	1	3	4	3	4	0	4	4	2	5	5	1	0	0	0	2	0	1	3	5	3	5	5
nl	4	5	2	3	2	0	3	3	1	1	2	5	5	5	4	4	4	1	4	5	0	1	3	1	3	2	0	1	3	1	2	2	2	2	2	2	3	5	5	4	4	4	1	3	5	1	3	4	4
nl	2	2	3	3	1	5	4	5	3	2	5	4	1	3	2	4	4	4	4	5	4	2	4	3	2	3	4	0	2	3	5	0	4	3	1	3	5	1	1	0	0	3	2	4	4	4	0	5	3
nl	1	2	3	4	0	0	0	1	1	1	2	2	1	3	2	4	4	2	3	5	3	2	0	3	4	0	2	2	2	2	5	4	3	3	5	5	5	0	0	0	1	1	0	1	3	3	4	4	4
nl	3	1	4	4	4	3	4	3	3	4	4	3	4	2	5	3	4	3	5	5	3	1	4	4	1	3	2	4	1	3	4	1	3	3	1	5	3	1	1	3	2	3	3	3	3	1	2	5	2
nl	5	5	2	2	0	1	3	0	3	5	0	3	5	5	5	5	5	5	5	5	0	1	2	0	0	0	0	0	0	0	2	0	3	0	2	2	5	2	4	2	5	5	5	5	5	0	0	5	5
nl	4	5	1	0	2	1	1	2	4	4	2	4	2	3	3	4	4	3	3	4	1	1	1	0	3	0	1	1	3	4	3	1	3	2	1	3	4	2	2	2	4	2	1	2	3	1	3	2	4
nl	2	1	0	4	5	0	1	2	5	5	5	5	0	3	0	1	3	1	3	1	5	2	0	3	3	2	3	5	3	2	5	2	2	2	1	5	5	1	5	0	0	0	0	0	3	0	0	5	5
nl	3	4	5	3	5	5	3	5	4	5	5	5	5	5	5	4	5	5	5	5	3	1	5	3	0	3	0	1	0	0	0	1	2	3	3	5	4	2	4	4	5	5	3	4	4	0	0	5	3
nl	3	3	1	3	0	0	0	4	1	0	1	0	1	2	0	3	1	2	2	3	4	2	2	3	5	5	5	4	4	4	5	3	3	4	2	3	4	4	0	1	0	3	2	3	3	5	4	4	5
fr	1	3	5	3	0	0	0	0	0	0	5	0	0	2	0	5	5	0	2	0	5	2	5	5	5	5	5	5	5	5	0	2	5	5	0	5	5	0	0	0	0	0	0	0	3	0	0	5	5
nl	3	3	2	3	5	5	5	5	3	5	3	5	5	5	5	5	5	4	5	5	5	2	5	1	3	2	0	3	2	0	3	0	0	1	1	0	5	0	3	5	0	5	5	5	3	5	0	5	5
fr	2	0	5	1	0	0	0	0	0	0	0	0	5	1	2	2	0	1	3	0	3	5	0	4	5	5	5	5	5	5	3	0	2	3	2	3	4	0	0	0	1	2	1	3	0	0	0	3	5
nl	4	3	1	2	3	3	2	3	4	3	3	3	3	4	5	1	2	3	3	5	2	1	2	4	4	4	3	2	2	2	2	1	3	3	4	1	3	1	4	4	3	5	2	2	3	4	1	4	3
nl	2	2	5	2	3	2	0	0	5	5	5	2	0	2	2	4	0	1	0	0	1	5	4	1	0	0	1	0	0	2	3	0	4	3	0	5	2	0	0	5	0	0	0	0	3	0	1	5	5
fr	2	2	2	0	2	3	2	0	3	2	0	2	1	5	1	5	2	5	5	0	0	1	2	1	1	2	0	0	2	0	0	1	1	1	0	0	2	1	0	5	0	2	1	2	2	0	2	5	2
nl	2	1	0	0	3	3	3	3	3	4	3	2	3	2	3	2	1	3	2	5	3	2	2	3	2	2	0	3	1	1	2	0	3	2	0	1	3	0	2	3	1	2	1	2	2	3	0	3	3
nl	3	4	3	3	4	3	2	4	3	4	3	3	4	3	4	4	3	3	3	3	3	2	2	1	3	3	0	1	1	1	3	2	5	2	2	3	4	2	2	3	2	4	1	4	4	2	1	5	0
nl	3	2	3	2	2	3	4	4	2	2	2	2	2	3	2	3	2	2	2	2	2	1	4	3	2	2	1	1	1	0	2	2	2	3	2	2	3	0	3	2	3	2	3	2	2	3	3	4	4
nl	4	3	1	2	5	5	4	5	5	5	1	3	4	3	5	2	1	2	2	2	3	3	4	3	4	3	2	3	3	1	5	0	5	4	0	4	5	1	0	1	4	3	2	1	4	0	4	4	1
nl	1	0	3	5	3	4	5	4	4	5	3	5	5	5	5	4	5	5	5	5	1	1	5	2	5	5	0	1	0	5	0	0	1	0	0	4	4	5	4	5	5	5	0	0	5	0	1	5	4
nl	3	3	3	2	3	1	3	2	4	4	2	4	3	4	2	4	3	3	2	3	1	1	4	1	0	1	1	0	0	0	4	2	3	3	4	4	4	1	1	4	1	2	2	2	3	1	1	4	5
nl	4	3	4	2	4	3	5	4	4	5	4	1	0	3	0	5	3	2	3	0	4	5	5	4	3	2	2	1	0	3	5	0	4	3	1	2	4	0	0	0	0	3	5	0	0	0	0	5	5
nl	4	3	1	4	5	2	1	1	3	5	4	3	0	3	4	1	0	4	3	5	0	1	0	0	3	0	2	0	2	0	4	0	0	2	0	3	2	0	0	5	0	0	3	0	5	0	0	4	4
nl	3	3	3	3	3	4	2	1	5	5	2	4	3	4	4	4	1	3	0	5	4	1	5	4	4	1	3	2	3	3	5	0	3	3	5	5	5	0	0	0	0	4	2	0	2	1	0	5	2
nl	0	0	5	5	1	5	0	3	2	4	1	5	5	4	5	5	5	5	5	5	5	1	4	5	5	1	5	3	4	5	2	1	0	1	0	4	4	5	4	4	4	4	1	5	5	0	1	5	4
nl	4	5	2	0	1	0	0	1	1	2	1	4	5	4	5	5	5	5	5	5	0	1	0	0	0	0	0	0	0	0	1	0	0	0	0	0	3	5	0	4	5	0	3	4	4	2	0	4	3
fr	3	2	2	2	0	0	0	0	3	0	0	0	0	2	0	4	0	3	0	4	3	5	0	4	5	3	3	4	2	4	4	5	5	5	5	4	5	0	0	1	2	4	0	2	1	3	0	5	3
nl	3	2	3	1	2	1	4	3	2	4	3	4	4	5	5	5	2	4	4	2	4	4	3	4	3	3	2	2	1	1	2	2	1	1	1	2	2	2	4	3	5	2	5	4	5	4	1	3	4
fr	3	3	3	2	2	4	2	3	5	5	3	1	3	2	1	1	1	3	1	4	5	2	4	3	1	0	0	2	0	0	1	2	3	1	0	4	4	1	0	0	1	1	4	1	1	0	0	3	2
nl	3	3	2	2	2	2	1	1	1	1	2	3	3	3	3	3	2	2	0	0	2	2	2	3	2	2	0	0	1	1	1	2	2	2	1	2	3	2	1	3	2	2	2	3	2	2	3	4	3
nl	5	4	1	0	3	3	1	3	4	5	4	4	5	4	1	4	2	3	4	0	1	1	4	1	0	0	0	0	0	0	5	1	1	3	0	4	1	0	0	0	3	5	0	3	2	0	2	5	5
nl	2	2	4	3	3	4	3	4	3	4	4	2	4	1	4	1	1	4	1	4	4	4	3	3	5	4	3	4	3	4	4	1	4	2	3	4	4	3	2	2	2	4	2	1	1	2	2	4	4
nl	2	2	2	2	0	0	4	0	0	1	0	2	2	2	5	5	3	4	5	2	4	5	2	3	5	4	5	3	2	3	5	2	4	4	5	5	5	2	0	1	2	2	0	3	4	1	3	5	4
nl	4	3	0	0	0	0	3	1	0	1	0	1	0	2	1	3	1	5	0	5	4	2	0	4	3	2	1	3	3	1	4	5	4	5	3	4	5	1	1	2	2	0	4	3	1	5	4	4	3
fr	5	2	1	2	1	0	0	1	4	5	5	5	5	4	5	5	2	5	2	5	0	2	5	0	0	0	0	0	0	0	5	0	1	1	0	4	5	2	4	2	5	5	5	5	5	0	0	5	5
nl	2	2	1	2	5	4	2	2	4	5	2	4	4	4	4	4	3	3	3	4	2	1	2	3	3	3	1	2	1	2	5	1	3	3	2	4	4	1	1	3	4	3	1	2	4	3	2	4	4
fr	3	4	2	4	2	2	0	2	2	3	2	4	0	2	1	4	1	2	2	4	0	1	2	0	1	1	0	0	2	0	1	0	1	0	0	0	4	1	1	1	0	5	2	2	2	0	0	1	0
nl	3	3	1	4	5	4	4	3	5	5	5	0	0	0	0	0	0	2	0	5	3	5	4	3	5	2	1	3	5	4	1	0	3	1	2	0	4	3	3	3	1	0	4	0	0	0	0	2	2
nl	2	3	0	3	1	1	1	1	2	2	4	0	0	2	0	3	0	0	0	0	4	5	0	4	5	4	3	4	3	4	5	3	4	3	1	5	5	0	2	4	3	4	1	3	3	3	5	5	4
nl	3	3	4	2	5	4	4	2	3	5	3	3	5	3	4	4	4	4	3	5	1	1	5	4	2	2	0	3	3	4	2	0	3	2	3	3	4	2	2	2	1	5	2	4	5	5	0	5	5
nl	2	5	5	5	3	5	5	5	5	5	5	5	5	5	5	5	5	5	5	5	5	5	5	5	5	3	0	2	2	3	5	0	5	0	1	5	0	5	4	5	5	5	3	0	5	5	2	5	5
nl	2	4	5	3	5	5	5	4	3	4	4	3	5	2	5	4	3	3	3	2	2	2	5	3	0	1	1	2	2	1	2	1	3	3	2	3	5	2	2	2	4	3	1	3	2	2	4	5	5
nl	1	2	0	1	0	0	4	2	1	0	5	0	0	1	1	1	1	1	0	1	3	4	0	3	5	5	4	5	3	5	5	1	4	4	4	5	5	1	2	5	3	2	0	1	0	4	3	0	5
nl	5	2	2	1	3	0	0	0	5	5	4	2	4	5	4	4	4	2	3	3	1	1	0	2	1	0	0	2	0	1	1	1	3	2	1	3	1	5	5	2	1	0	5	2	2	1	1	4	3
nl	2	2	4	3	3	4	4	4	4	5	4	1	1	2	3	1	0	3	1	4	4	2	5	4	5	4	3	4	4	5	5	0	4	5	4	4	4	1	1	0	1	4	1	0	5	4	3	4	4
fr	3	2	2	2	0	1	0	0	4	2	3	4	5	4	5	5	2	4	3	4	5	2	5	3	4	1	1	3	0	0	4	4	2	4	3	5	4	3	3	2	3	4	3	4	4	4	4	4	2
fr	0	0	0	0	0	0	0	0	1	1	0	4	5	2	1	0	2	3	0	3	0	2	0	1	0	5	5	0	0	3	0	0	0	0	0	0	1	0	0	0	0	0	2	5	2	0	0	5	0
nl	2	2	3	4	5	2	0	3	5	4	4	5	4	2	4	3	2	2	4	4	1	1	1	4	3	1	2	1	3	3	3	0	4	4	5	4	5	0	0	2	1	5	0	0	3	4	0	5	5
nl	4	3	4	3	5	5	5	5	5	5	3	4	0	5	0	4	3	0	4	0	5	3	5	4	4	5	4	2	5	3	3	2	2	2	0	3	4	1	0	4	1	2	0	0	0	5	5	5	4
nl	5	4	3	0	5	0	0	3	5	5	0	5	5	5	5	5	0	5	5	5	2	1	5	2	0	0	0	0	0	3	4	0	3	1	3	5	5	0	0	5	0	2	0	2	5	2	0	5	5
nl	4	4	1	1	2	1	1	4	3	5	3	4	4	4	3	3	3	5	4	1	3	1	3	2	1	2	1	1	0	1	4	0	1	3	2	3	2	3	3	2	2	4	3	3	3	2	1	4	5
nl	4	3	0	0	0	0	0	0	3	0	0	4	5	5	4	5	5	4	5	5	5	1	0	0	0	0	0	0	0	0	4	0	1	1	1	3	4	4	3	3	3	4	0	5	5	1	0	5	3
nl	4	3	3	2	2	0	5	2	5	5	0	2	0	2	1	0	1	3	2	3	1	1	1	2	2	3	0	0	0	0	2	0	0	1	0	3	2	0	0	3	4	0	0	0	0	2	0	5	0
nl	4	2	2	3	0	0	2	1	0	1	1	5	3	4	3	4	5	4	5	2	4	2	4	4	5	4	0	4	3	3	4	2	4	4	2	4	4	2	4	3	5	5	5	4	4	4	2	5	4
nl	3	3	3	4	0	0	0	0	1	0	0	2	2	0	2	0	2	2	2	2	2	4	4	2	3	4	2	3	3	1	4	3	3	3	1	5	5	1	0	4	2	2	0	1	1	4	2	4	5
nl	4	2	3	2	5	4	1	3	5	5	5	4	5	2	5	5	2	1	2	3	4	1	2	4	3	3	3	2	2	2	5	3	3	5	3	5	5	1	1	0	3	3	3	5	5	3	1	5	3
nl	4	5	1	0	3	2	0	2	3	2	2	5	5	5	5	5	5	5	5	2	5	2	0	3	3	0	0	1	0	0	3	0	1	1	0	5	2	5	5	5	5	2	5	5	5	0	2	5	3
nl	5	2	3	3	2	1	1	2	1	2	2	1	5	2	2	3	5	3	5	5	4	1	5	2	5	1	0	1	4	0	1	5	1	2	1	5	2	2	4	4	5	3	0	1	2	1	3	3	2
fr	2	2	4	3	2	1	0	0	2	2	3	0	3	0	0	2	1	0	1	0	4	2	3	3	5	2	2	4	3	2	4	0	4	4	4	1	3	0	0	0	0	0	0	1	0	1	0	4	1
nl	5	4	0	0	1	0	0	0	2	2	2	3	4	2	2	4	3	4	3	2	2	1	0	2	5	1	2	1	1	0	3	2	1	2	2	3	4	0	2	1	1	2	0	3	3	3	5	4	3
fr	4	1	4	2	5	4	1	3	4	4	4	2	3	3	3	4	4	4	4	5	5	2	4	4	2	4	3	4	4	4	4	4	4	5	3	3	4	2	1	1	3	3	3	2	2	5	0	4	4
nl	4	4	0	0	2	1	0	0	3	5	2	4	5	5	5	5	5	2	5	3	0	1	0	0	0	2	2	0	0	0	5	0	2	1	3	5	5	2	1	0	2	3	3	5	5	5	0	5	5
nl	2	3	2	1	5	5	5	2	5	5	2	3	3	2	1	1	5	0	4	1	3	2	0	3	1	3	1	1	0	1	5	0	5	5	1	5	5	0	0	0	3	5	0	3	3	1	0	5	5
nl	4	2	3	4	4	3	4	5	5	4	5	3	0	3	1	2	5	4	4	3	4	3	4	4	0	1	0	0	0	1	5	0	3	5	1	5	4	0	0	0	0	0	5	0	2	1	1	4	4
fr	1	3	4	2	0	0	0	0	2	5	4	5	5	5	5	2	5	5	5	5	4	1	5	3	2	0	0	0	0	0	2	0	2	3	0	3	5	0	0	0	0	4	5	3	5	5	0	5	5
nl	2	0	4	1	2	5	0	0	5	3	4	5	5	5	5	4	5	3	5	0	5	5	5	5	3	0	0	3	4	5	5	2	5	5	5	5	5	0	0	0	0	2	3	2	5	5	3	5	5
nl	1	3	3	2	4	4	5	5	3	5	4	0	0	0	0	0	0	3	0	5	5	1	5	3	3	0	0	3	0	1	4	1	5	3	2	0	5	0	0	0	0	0	0	3	5	0	0	4	0
fr	2	2	2	5	4	2	0	3	3	0	4	0	2	0	2	0	2	4	2	5	1	1	0	5	5	5	0	5	5	5	1	0	4	2	0	0	4	0	0	0	0	1	2	0	0	5	0	5	5
fr	2	2	3	2	1	4	5	5	1	1	4	2	4	2	4	3	2	4	3	4	3	2	5	5	4	2	1	4	2	2	1	0	2	1	1	1	2	2	0	2	1	1	4	2	2	4	1	5	4
nl	3	3	3	3	4	3	3	4	4	2	3	5	5	3	4	3	4	5	4	5	2	1	3	3	2	0	0	2	1	1	0	0	2	3	0	3	3	0	1	5	2	4	5	2	4	3	0	4	3
nl	4	3	1	2	0	0	0	1	1	1	2	0	0	0	0	1	2	0	0	0	0	5	0	3	5	5	5	4	5	5	2	0	2	3	2	2	4	0	3	3	2	1	1	0	0	4	2	5	5
fr	1	3	2	2	5	5	4	3	5	1	3	1	0	1	0	2	0	3	0	5	2	1	0	4	3	3	1	2	1	1	1	1	5	1	0	1	4	0	0	0	1	0	3	0	0	3	0	5	3
nl	0	0	5	4	5	4	4	4	5	5	4	4	4	5	5	5	3	1	3	2	5	2	4	5	5	4	5	3	4	4	5	0	4	3	3	5	5	3	0	4	3	3	3	3	4	3	0	5	4
nl	3	1	3	3	4	2	2	3	4	4	4	4	4	4	3	4	2	4	2	5	4	1	2	2	2	0	0	2	1	1	5	5	3	2	3	4	5	1	4	3	4	4	2	1	3	3	3	4	4
nl	3	0	5	4	0	0	0	3	1	0	0	5	3	5	4	5	4	4	3	5	4	2	4	3	3	4	2	3	4	4	1	1	3	1	1	1	3	1	3	4	3	3	3	4	5	2	2	5	4
nl	3	2	2	3	0	0	0	0	3	1	0	4	5	4	4	4	4	4	5	4	5	2	2	4	4	4	1	2	1	1	5	3	4	5	5	5	5	2	4	2	4	4	1	4	4	1	3	5	4
nl	4	3	0	0	4	3	2	2	4	4	3	2	4	2	3	4	3	3	1	0	2	2	0	2	5	1	5	3	0	2	5	1	5	4	1	4	4	3	1	1	1	4	2	2	2	4	0	5	1
nl	1	3	2	3	0	0	1	0	1	0	1	4	5	4	5	3	2	5	4	5	4	2	1	4	4	5	1	3	0	2	3	2	2	2	1	2	3	4	2	2	4	4	4	4	3	2	2	5	2
nl	4	3	3	2	4	5	4	5	5	5	4	1	1	1	1	0	1	2	4	2	5	4	5	4	3	5	3	4	2	2	2	2	2	2	1	3	4	1	5	5	2	2	4	0	0	0	0	3	5
nl	4	1	5	2	3	3	3	2	3	5	4	4	5	3	4	5	3	4	4	5	2	1	3	3	4	4	0	1	0	2	4	0	1	2	1	3	1	4	4	5	5	4	4	1	3	0	1	4	4
fr	4	2	3	2	0	4	4	5	5	5	4	0	0	0	0	0	0	1	0	0	5	5	2	4	0	4	3	0	0	0	5	0	4	5	2	5	0	0	0	0	0	0	0	1	0	0	5	0	2
nl	1	2	4	3	1	5	0	4	2	2	4	4	2	3	4	5	3	5	4	5	5	2	5	4	3	3	2	4	5	4	3	3	2	1	1	3	3	2	3	3	5	5	4	4	4	5	2	5	4
nl	1	2	4	4	5	5	5	5	5	4	4	2	0	1	0	0	0	2	0	0	3	2	5	4	4	4	5	3	3	3	4	1	4	4	1	4	5	2	3	4	4	2	1	0	0	3	2	5	4
nl	4	3	0	1	2	2	0	1	4	3	0	3	5	5	5	5	5	5	5	4	1	1	2	2	4	2	0	1	1	2	2	0	2	0	1	2	2	3	1	5	2	3	1	4	4	2	0	5	3
fr	1	0	3	2	3	3	2	2	4	4	3	1	1	2	1	3	1	1	3	3	4	6	4	3	4	3	3	3	3	3	5	3	4	3	3	3	4	1	3	3	4	3	3	1	1	0	1	2	1
nl	2	4	3	3	5	5	5	5	5	5	5	5	3	2	5	2	5	3	5	2	5	2	5	1	0	3	1	3	3	3	5	0	5	3	0	5	5	2	0	0	0	3	0	0	2	5	5	5	5
nl	2	2	0	2	0	0	1	0	1	2	0	4	4	4	4	4	3	3	3	5	3	2	1	4	3	0	1	1	3	3	3	1	3	3	1	3	3	1	2	2	3	4	1	3	4	1	1	4	2
nl	3	3	2	2	0	0	0	3	0	1	0	3	2	4	2	4	3	2	4	2	1	1	1	3	2	2	2	0	0	0	4	2	2	4	4	2	4	2	3	4	4	4	5	4	4	1	4	5	2
nl	2	1	2	2	3	3	1	3	1	3	2	3	3	3	2	3	3	2	3	5	1	1	1	1	1	2	0	1	0	1	3	3	2	2	2	3	2	3	3	3	2	3	3	3	3	2	3	4	4
nl	2	2	4	4	3	4	3	4	4	4	0	4	3	3	1	0	1	0	4	0	4	5	5	4	5	4	5	5	4	5	4	2	2	3	2	2	3	0	0	2	3	1	2	0	4	5	0	5	5
nl	4	2	4	4	4	3	0	3	2	4	1	4	4	2	4	2	3	4	4	1	2	1	4	4	4	4	4	1	0	2	4	1	2	2	0	4	3	2	2	1	1	4	0	1	3	3	0	4	3
nl	5	3	2	2	1	0	1	0	5	3	5	3	0	5	0	5	5	0	5	5	5	5	0	3	5	2	5	5	2	2	5	0	5	5	2	5	5	0	1	1	1	1	5	2	3	0	2	5	3
nl	3	2	5	1	1	1	1	1	5	5	3	5	3	4	3	4	0	5	2	5	5	1	3	3	1	0	0	4	3	0	1	0	3	2	0	1	0	0	5	2	0	5	0	3	5	5	0	5	3
fr	2	1	5	3	3	3	3	3	4	4	3	2	5	5	3	4	4	4	4	3	4	1	5	4	2	4	1	4	3	3	2	1	3	3	4	4	5	2	4	5	3	3	2	5	4	2	2	5	3
fr	3	3	3	1	3	3	0	4	4	2	4	1	2	0	1	1	1	1	1	0	1	1	2	3	1	0	1	1	0	0	3	0	0	0	5	1	2	0	0	0	0	1	5	4	2	2	0	3	3
nl	4	1	3	2	3	2	3	3	3	4	2	3	2	2	2	2	4	4	3	4	2	1	2	0	0	2	3	0	2	3	5	0	2	2	2	3	3	2	0	1	0	2	0	3	3	3	0	4	2
nl	3	5	4	1	5	3	2	5	4	4	4	2	3	3	4	4	3	2	4	5	4	3	5	4	5	4	2	3	4	2	4	2	4	4	3	4	3	1	1	3	2	3	4	3	3	4	2	5	2
nl	2	0	4	2	4	3	2	4	4	5	2	0	0	2	0	0	2	0	4	0	2	1	4	4	0	3	0	2	2	2	5	4	5	4	2	0	5	0	0	0	0	0	4	0	0	2	1	3	5
nl	3	0	4	3	3	3	2	4	3	3	3	3	3	5	3	4	2	4	3	5	5	2	5	5	1	3	1	1	1	1	2	2	0	0	2	3	2	5	5	4	4	5	0	5	4	3	3	5	1
nl	1	0	5	5	5	0	1	0	2	5	5	1	1	5	0	0	2	2	2	0	5	5	0	2	5	2	1	4	5	5	5	0	2	0	0	2	5	0	0	2	1	1	0	1	0	0	0	5	2
nl	2	0	5	5	4	5	4	3	4	4	3	2	2	4	3	1	2	2	2	4	4	3	4	5	4	2	3	3	4	4	4	1	3	2	3	3	3	2	5	2	0	4	2	2	2	4	2	5	5
nl	5	2	0	1	1	1	1	1	1	1	1	4	1	1	0	1	1	1	3	4	2	2	0	1	3	4	0	0	0	0	4	0	4	2	1	1	4	0	4	3	3	1	2	1	2	0	2	5	5
fr	2	3	1	2	1	2	5	0	4	4	4	2	4	3	3	3	2	2	1	1	0	1	1	3	0	5	1	4	2	5	2	1	5	4	2	2	4	4	1	2	1	0	1	4	0	4	1	3	5
nl	4	2	2	2	5	2	0	2	5	5	2	2	4	5	3	5	0	5	4	0	4	1	5	2	0	0	4	0	0	0	5	0	3	2	2	5	5	0	0	0	2	3	2	2	3	0	0	5	0
nl	3	2	5	5	5	5	5	5	5	5	5	2	5	5	0	0	5	2	5	0	5	2	5	5	5	0	0	3	3	0	5	0	5	5	0	5	5	2	0	5	0	5	5	0	0	0	5	3	2
nl	3	1	4	3	3	3	4	2	3	4	3	4	3	5	3	4	3	4	4	5	5	3	5	4	4	3	1	2	4	3	5	2	2	3	3	3	4	2	3	4	4	5	3	5	4	4	1	2	2
nl	3	0	5	5	5	5	5	5	5	5	5	2	2	2	0	0	2	3	2	0	5	3	5	5	5	1	0	3	0	3	2	3	2	5	2	5	5	0	3	2	3	5	5	3	2	0	3	5	2
fr	3	4	1	2	0	1	0	0	4	4	3	4	4	4	3	5	2	1	3	3	0	1	5	3	2	2	1	1	0	0	2	5	5	5	2	5	5	2	2	4	5	5	1	2	2	0	0	5	4
fr	3	5	0	1	0	0	0	3	1	0	3	3	1	3	4	4	4	4	3	2	1	2	4	4	5	4	1	2	0	3	5	1	3	4	1	3	4	2	1	1	1	1	0	3	3	4	1	4	4
nl	4	1	5	4	5	5	4	4	5	5	4	5	3	3	2	4	4	2	3	4	5	4	5	4	3	3	3	4	4	3	4	3	4	3	3	4	4	2	2	3	2	2	4	5	5	3	1	3	5
nl	5	1	5	2	5	0	2	2	4	5	4	0	2	4	5	2	1	3	5	5	2	2	4	5	5	5	1	3	4	5	2	4	1	2	1	3	4	0	3	3	4	5	5	3	3	3	4	5	5
fr	0	0	4	5	0	4	0	1	4	3	3	1	5	1	0	0	0	1	3	5	5	6	5	5	4	5	1	2	4	0	5	1	5	5	0	5	5	0	0	0	0	0	0	0	2	5	1	5	5
nl	1	2	4	1	1	3	5	5	3	1	3	2	0	3	1	4	1	0	1	1	5	2	4	3	3	0	2	0	1	1	5	3	5	3	1	4	4	0	1	1	2	3	0	2	3	4	2	2	4
fr	3	1	3	3	2	2	2	2	2	2	2	3	4	4	3	4	4	4	4	0	5	2	4	3	4	2	2	2	1	1	2	2	2	1	2	1	3	2	2	2	3	2	2	3	4	2	2	4	5
nl	4	2	3	1	0	0	2	0	1	1	2	5	2	5	4	5	3	5	3	5	2	1	5	3	1	3	0	2	1	0	4	5	1	2	1	2	3	3	4	4	4	5	1	3	5	1	1	4	5
fr	3	3	3	1	3	4	0	0	0	0	2	2	1	0	1	0	2	4	1	4	1	1	4	2	3	3	1	1	0	0	2	0	3	0	0	0	2	0	4	4	2	1	1	0	0	1	0	3	2
nl	4	2	2	2	2	3	2	2	2	2	3	4	4	3	3	4	1	2	3	4	5	2	3	3	1	0	1	1	1	0	3	4	1	1	3	3	2	3	2	3	3	4	2	3	2	1	2	4	1
fr	1	4	5	5	5	5	4	3	5	5	5	0	2	0	1	4	2	0	0	5	4	2	5	3	5	4	2	2	2	1	0	0	5	5	0	2	5	5	3	1	0	0	0	5	2	5	2	5	5
nl	2	2	3	1	4	3	4	3	4	4	3	2	2	2	2	2	2	1	2	1	4	2	3	3	4	3	3	2	4	3	3	2	3	2	4	3	3	2	1	1	1	2	2	3	2	5	2	2	5
fr	4	1	4	4	4	2	5	5	2	2	1	3	0	2	2	4	5	3	0	2	4	5	5	3	4	3	3	1	4	4	1	2	4	2	1	4	5	1	1	1	5	0	2	2	3	3	2	3	3
nl	3	4	2	2	0	1	0	1	0	0	1	5	2	5	5	5	5	4	5	5	1	1	1	1	3	0	2	2	1	2	2	2	1	2	2	3	3	4	5	5	5	5	0	5	5	5	4	5	2
nl	0	1	5	5	2	0	1	1	1	2	5	2	1	3	3	2	1	2	2	3	2	2	5	5	3	0	3	0	4	4	5	3	1	5	5	5	5	0	0	1	0	1	1	5	3	4	5	5	3
nl	4	1	4	1	0	0	5	2	2	5	3	1	2	3	2	2	2	2	4	2	1	1	3	3	1	1	0	0	1	1	3	0	0	0	1	1	2	0	2	5	5	3	5	2	2	1	1	5	4
nl	3	1	2	3	5	5	5	4	5	5	3	4	3	3	3	1	4	1	4	0	5	3	3	2	3	1	0	1	0	1	5	0	3	3	0	5	5	0	3	4	1	2	2	0	1	1	0	4	3
fr	0	0	5	1	2	1	2	4	5	3	5	1	0	3	2	2	0	5	0	5	5	2	5	5	4	2	0	3	0	4	5	0	3	4	3	5	5	0	0	1	3	2	1	3	2	5	5	5	2
fr	4	5	1	1	0	1	0	0	2	2	0	4	3	2	4	4	5	5	5	5	0	1	0	2	2	1	0	0	3	1	0	0	0	2	1	0	1	3	4	5	4	5	2	5	3	1	0	5	4
fr	3	2	4	3	4	1	1	4	1	1	0	3	5	5	4	3	5	4	5	5	1	1	5	3	3	3	0	0	0	0	2	0	3	0	0	3	4	3	5	5	5	5	2	5	5	0	0	3	0
nl	2	1	2	1	1	3	1	1	1	1	1	5	5	5	5	5	5	5	5	5	4	1	5	3	4	4	2	3	3	3	3	2	1	1	1	4	5	5	4	4	4	5	1	0	2	4	4	5	4
nl	1	3	1	1	4	4	1	1	2	4	3	3	5	2	4	1	3	4	4	3	4	2	3	2	3	1	0	0	1	0	0	0	2	1	1	1	2	1	3	4	4	1	4	1	1	0	1	2	1
fr	4	0	0	0	1	0	1	0	5	4	3	2	0	2	0	0	0	5	1	0	0	4	1	4	5	3	0	2	4	1	5	0	3	5	5	0	5	4	0	0	4	0	0	0	5	0	0	5	0
nl	5	3	1	0	0	0	0	0	2	1	0	3	4	3	4	3	5	3	5	5	2	2	1	1	2	0	1	1	1	2	4	1	0	1	1	3	3	4	4	3	3	4	5	3	3	1	0	5	3
nl	4	3	3	5	3	1	4	2	2	2	2	3	5	3	4	3	3	4	4	0	5	1	5	2	1	0	1	2	1	0	4	1	1	2	1	2	2	2	4	4	3	3	4	0	2	2	1	4	3
nl	3	0	3	5	5	5	5	5	5	5	3	0	5	1	5	0	0	5	5	5	5	3	5	5	4	5	5	5	5	5	0	0	5	5	0	3	5	0	0	5	5	5	0	0	0	5	0	5	5
nl	2	2	0	0	0	0	0	0	0	0	0	0	0	0	0	5	0	0	0	3	5	5	0	4	5	4	5	5	4	4	5	5	5	5	2	5	5	0	0	0	2	5	1	5	0	2	2	5	5
nl	2	2	3	3	1	1	4	1	1	1	4	0	2	1	1	1	1	4	0	3	5	4	4	5	5	4	4	5	5	5	5	5	4	5	3	5	5	1	0	0	2	2	0	3	2	4	4	5	5
fr	4	2	2	3	3	2	3	4	4	4	4	2	0	5	0	5	5	1	5	5	0	2	3	3	2	4	0	3	0	0	4	4	0	5	3	5	5	0	0	2	5	2	0	1	3	3	0	5	4
nl	1	0	4	4	1	5	2	0	1	4	3	4	2	4	2	3	2	5	4	0	4	4	4	5	5	3	3	4	5	5	3	0	4	4	2	4	4	1	0	2	5	4	4	3	4	5	4	5	5
fr	2	2	0	0	0	1	1	1	1	2	1	1	0	2	0	4	2	1	2	0	5	4	1	5	1	4	3	1	3	3	5	1	5	4	2	4	3	2	5	1	3	2	1	2	0	4	0	4	1
nl	2	4	5	4	5	4	4	5	5	5	5	0	2	0	2	1	1	1	2	2	5	5	5	5	5	4	3	1	4	4	4	4	5	4	2	2	5	0	0	1	1	0	0	0	0	1	4	3	4
nl	4	3	2	0	2	1	3	3	4	3	3	4	1	4	2	4	3	3	3	3	0	2	1	0	2	2	2	2	1	1	3	1	4	2	3	1	4	4	4	4	4	4	1	5	4	1	2	4	3
nl	2	2	3	3	4	4	4	4	4	5	5	5	5	3	5	4	5	5	5	5	3	1	4	3	0	2	3	3	0	3	0	0	4	4	0	4	4	3	0	5	4	3	3	4	5	3	0	4	4
fr	1	4	4	3	3	3	1	2	2	2	1	0	5	1	4	0	3	5	1	0	2	1	3	3	5	5	4	3	4	5	0	1	1	0	0	1	3	0	5	4	5	4	5	0	0	3	0	4	4
nl	5	2	1	0	5	2	0	0	3	3	4	3	2	5	3	5	4	0	4	1	2	1	2	2	2	1	0	0	4	2	2	0	4	3	4	2	4	0	0	0	0	2	0	0	4	0	0	4	4
nl	1	1	4	5	0	2	2	4	1	2	1	5	5	3	5	3	5	5	5	5	1	2	1	4	4	1	3	3	1	3	2	1	1	0	0	1	2	4	1	1	1	4	5	2	2	0	0	1	1
nl	1	4	3	2	0	2	1	2	1	0	1	2	2	2	2	3	3	4	3	3	1	4	4	3	4	2	1	3	3	3	3	0	4	5	0	3	3	2	0	2	2	4	4	3	3	3	1	3	4
nl	3	4	1	0	4	3	2	2	2	4	2	3	4	3	3	2	4	2	4	3	1	1	2	1	1	3	3	2	0	0	1	1	2	0	2	1	2	2	3	4	4	2	5	2	3	3	2	5	5
nl	5	3	2	0	1	5	0	3	2	2	3	2	4	1	2	2	1	4	1	5	0	1	0	4	3	2	2	3	0	2	3	4	5	3	3	3	3	0	3	4	5	4	5	0	3	2	3	4	3
nl	5	1	3	5	5	2	2	4	4	5	3	5	5	5	4	5	2	4	5	5	0	3	2	1	0	0	0	0	0	0	0	0	1	2	1	0	4	1	0	3	2	3	4	3	2	1	0	3	1
nl	4	3	1	3	0	3	4	1	1	1	3	3	1	2	4	2	2	1	4	4	5	5	0	4	4	4	1	2	2	2	5	5	5	5	4	5	5	0	0	1	2	1	1	1	2	4	5	5	5
fr	2	4	5	4	3	2	3	2	4	1	3	2	2	1	1	3	3	1	1	1	2	2	1	2	4	4	4	3	0	3	5	3	3	5	5	5	4	0	0	1	0	1	1	1	2	2	3	5	2
nl	4	3	4	2	4	2	3	2	3	4	3	2	4	4	4	4	4	3	3	2	1	2	2	1	2	3	1	3	1	3	2	1	4	2	1	3	4	2	1	3	1	0	2	3	2	4	1	4	4
nl	3	3	1	1	1	1	1	4	3	2	1	4	4	4	4	2	3	3	4	5	1	1	0	3	3	1	0	2	3	3	2	0	2	1	0	1	4	3	0	3	1	0	5	1	3	3	0	4	4
nl	4	3	3	2	0	1	0	3	1	1	3	4	5	3	4	4	2	5	4	5	5	1	3	1	2	4	1	0	0	1	1	1	2	0	0	0	1	4	2	4	2	2	4	2	4	0	0	4	3
nl	2	0	3	2	0	4	1	1	1	2	1	3	5	5	5	4	3	4	5	5	5	2	5	5	4	4	3	4	2	4	4	0	3	1	0	2	4	2	4	4	5	4	1	5	4	2	0	5	5
nl	2	2	0	2	0	0	4	0	0	0	5	0	0	1	0	5	1	0	2	1	5	4	2	5	4	4	2	3	2	5	3	3	3	5	5	5	5	1	0	0	3	5	2	2	3	5	1	5	2
nl	2	2	1	3	0	0	0	0	1	0	0	0	4	2	3	4	1	3	3	0	4	5	0	4	5	4	4	4	1	4	3	4	2	3	3	4	5	1	3	2	2	4	1	4	1	3	4	3	4
nl	3	2	2	4	0	0	1	1	4	5	3	5	4	5	4	5	4	5	5	5	4	1	4	2	2	0	2	1	3	2	1	1	0	1	1	1	2	0	5	5	5	5	4	5	5	2	0	5	1
nl	2	4	4	3	0	2	1	4	4	1	4	3	4	3	3	2	3	5	3	5	0	1	5	4	3	2	5	2	1	3	5	5	4	4	1	5	5	2	0	0	2	2	1	0	2	5	2	5	5
fr	2	1	0	5	0	0	0	0	0	0	3	0	0	2	0	0	0	3	0	0	3	5	0	4	5	4	4	5	5	5	5	1	2	3	4	4	4	0	0	0	0	5	0	0	0	5	5	5	5
nl	5	1	4	3	4	1	0	2	4	5	2	4	5	4	5	5	3	3	4	2	2	1	2	3	3	4	2	1	4	3	3	1	0	0	0	0	2	5	5	0	5	3	5	5	2	4	0	5	3
nl	2	2	5	3	4	3	3	4	4	5	3	3	4	2	5	2	5	1	5	3	3	2	3	1	5	4	3	0	4	3	2	2	2	3	1	5	5	3	0	3	1	1	2	1	3	0	1	4	5
nl	4	2	2	2	4	3	2	2	4	5	2	5	4	5	4	4	2	2	3	4	2	1	4	1	3	2	4	2	1	1	4	1	3	2	2	4	5	1	4	2	2	5	1	4	4	5	2	5	5
nl	4	3	1	2	0	0	0	1	2	0	2	4	4	4	4	4	4	4	4	5	3	1	1	3	2	0	1	0	1	1	2	2	1	3	0	3	3	3	3	3	3	3	3	3	4	1	2	4	2
nl	2	3	4	3	3	4	0	3	3	4	3	2	1	3	3	4	2	4	4	4	2	1	3	2	3	0	1	4	2	2	2	1	3	3	0	3	4	0	1	1	0	2	5	0	2	4	0	4	2
nl	3	1	4	3	1	0	1	3	4	5	3	5	5	5	5	5	5	5	5	5	2	1	5	4	3	2	0	0	0	0	2	0	0	0	0	0	1	3	5	5	5	5	5	5	5	0	2	5	5
fr	5	5	0	3	1	0	0	0	1	3	0	5	5	5	5	5	4	5	4	5	0	1	0	0	0	1	0	3	0	0	0	0	0	2	0	0	5	0	5	5	2	2	0	5	4	1	2	5	2
nl	4	3	3	2	4	4	0	3	4	4	3	5	5	5	5	4	3	4	4	5	3	1	3	3	3	1	0	1	0	0	2	1	3	3	0	1	3	3	4	5	5	5	5	2	3	1	2	5	4
nl	3	3	2	2	5	3	5	3	5	5	5	1	3	0	1	0	1	5	2	2	5	2	4	4	5	5	5	3	4	4	5	5	5	5	3	5	5	0	0	1	1	2	2	0	0	5	5	5	5
nl	4	4	0	1	1	1	1	0	2	1	2	3	1	1	2	3	2	2	0	3	0	2	1	0	1	0	0	1	1	0	1	1	3	2	3	1	2	0	2	3	0	1	1	3	2	0	4	2	2
nl	2	3	3	3	5	4	3	4	5	5	4	2	1	2	1	2	3	0	4	2	3	2	3	5	5	2	4	4	3	2	4	2	5	4	4	5	5	0	2	1	1	2	1	0	1	4	5	4	5
fr	3	2	4	2	2	3	1	3	5	5	5	0	0	2	0	0	2	0	0	1	3	2	4	2	2	2	0	1	0	0	5	0	3	2	2	1	5	0	0	2	0	0	1	0	0	1	0	3	1
nl	1	3	3	1	2	1	1	4	1	5	5	2	5	3	3	4	1	3	3	0	5	1	1	5	5	4	3	3	1	3	3	3	1	3	3	4	5	2	2	5	1	4	5	5	1	5	3	3	5
nl	4	2	1	0	2	1	0	2	3	4	3	4	4	5	3	4	3	3	3	4	0	1	0	1	1	0	1	0	0	0	3	0	1	1	2	1	3	2	2	3	3	5	1	4	3	0	0	4	2
nl	2	2	2	3	0	0	0	1	0	0	2	4	3	3	3	4	3	5	3	1	3	2	2	4	5	3	4	3	4	4	4	1	3	4	4	4	4	3	4	5	4	4	5	4	4	5	3	4	4
nl	2	2	4	2	4	4	4	4	4	4	4	4	3	3	4	4	2	2	3	2	2	2	3	4	4	4	2	0	1	1	1	0	4	0	0	1	2	0	0	2	0	2	4	2	4	2	0	5	4
fr	0	3	3	5	0	1	0	1	3	3	1	0	0	4	0	1	0	2	0	0	3	5	5	4	5	2	4	5	5	5	1	1	0	0	0	0	2	2	2	5	5	1	1	0	0	0	0	3	2
nl	1	3	4	3	4	4	3	5	4	4	4	4	4	2	3	0	2	2	4	3	5	2	5	4	5	4	3	3	3	3	5	5	4	4	5	4	5	2	3	0	3	4	3	3	3	3	2	4	5
nl	4	5	0	0	0	0	0	0	1	1	0	4	4	5	4	5	4	5	4	5	0	1	1	1	1	0	1	0	0	0	0	0	1	0	0	0	0	3	1	3	4	1	5	4	4	0	0	4	1
nl	5	2	4	4	5	4	0	3	2	5	4	4	5	4	4	4	1	4	5	5	4	5	5	4	3	5	1	0	3	4	4	0	3	1	2	2	3	1	1	4	2	4	5	3	1	4	0	5	5
nl	3	2	3	5	0	1	2	5	4	2	1	5	3	5	4	5	3	3	3	5	5	1	4	4	0	1	0	0	0	0	4	3	3	2	2	4	4	1	2	1	0	4	4	3	5	5	3	5	5
fr	2	3	2	4	1	0	1	1	3	1	2	1	2	2	1	3	1	4	3	2	2	2	1	4	5	4	3	4	0	4	3	5	5	4	3	4	5	1	4	1	1	4	1	3	3	4	2	4	5
nl	4	4	2	0	0	0	0	0	1	2	0	5	4	5	4	5	5	5	5	0	0	1	4	0	0	0	0	0	0	2	2	2	0	4	2	3	4	2	4	4	5	5	5	5	5	1	2	5	3
nl	2	2	5	4	5	5	5	5	5	5	3	1	2	2	1	0	0	0	1	1	5	2	5	3	2	2	2	3	0	0	0	2	5	3	1	2	3	1	1	2	1	2	5	0	0	2	0	5	2
nl	3	1	4	3	4	3	4	4	4	4	2	4	4	3	4	1	3	4	4	2	5	2	4	0	0	1	0	0	2	0	3	0	1	1	0	3	3	3	2	3	3	5	5	0	2	5	4	4	3
nl	3	0	4	2	5	5	4	5	5	5	5	5	4	3	5	2	0	3	1	5	4	1	5	5	4	4	1	3	4	4	3	0	0	2	0	3	4	5	1	4	4	4	4	0	4	0	0	4	4
nl	2	2	4	4	4	5	4	5	4	2	2	2	3	3	3	2	3	2	4	5	5	1	5	1	0	3	4	1	0	2	3	0	3	2	0	1	2	4	0	2	0	2	4	0	1	2	0	3	5
nl	1	2	3	4	2	0	2	1	3	3	0	0	2	0	2	3	2	5	2	1	3	2	3	4	3	5	3	2	4	4	5	0	3	4	3	4	5	1	1	3	3	2	5	4	1	5	1	4	1
fr	3	2	4	1	3	2	0	0	4	4	2	0	3	3	0	1	1	2	3	4	2	1	2	2	2	1	1	1	1	0	4	0	3	4	5	3	5	1	1	5	1	1	0	2	3	1	2	4	4
nl	4	2	4	2	0	1	0	5	2	1	2	5	5	5	5	5	5	4	5	1	5	2	5	2	2	2	2	0	2	2	3	2	1	1	0	3	4	5	5	1	5	5	0	5	5	2	0	5	2
nl	1	2	3	2	4	3	1	3	3	5	4	3	4	3	3	3	3	2	2	2	2	2	4	5	4	4	4	2	3	4	2	2	3	2	2	2	3	3	2	4	3	3	2	4	3	3	0	3	3
nl	3	4	2	1	3	1	2	5	3	3	4	4	4	3	4	4	2	3	2	1	2	2	2	1	0	0	0	0	0	0	3	3	1	1	0	3	4	3	3	5	5	3	2	2	3	5	4	5	4
nl	4	1	3	1	1	2	1	5	2	1	2	3	4	2	4	3	2	5	4	5	5	2	5	3	1	2	1	1	0	1	3	3	2	3	2	3	2	0	3	3	3	3	4	3	2	1	2	3	4
nl	2	3	2	2	4	2	2	2	5	5	5	2	3	4	3	4	4	3	4	1	1	1	2	0	3	3	0	2	3	3	4	0	2	1	1	1	3	1	0	1	1	3	0	2	4	1	0	4	5
nl	3	2	1	4	5	3	1	5	5	5	4	3	1	4	1	2	0	1	2	4	5	2	2	5	5	3	1	3	1	4	3	0	4	1	1	1	4	0	0	3	1	2	4	0	4	4	0	4	4
nl	1	3	5	3	5	5	5	4	5	5	4	4	4	5	4	3	1	0	4	5	5	4	5	5	3	0	3	3	3	5	5	0	4	4	1	5	5	4	0	0	0	2	4	3	2	2	0	5	5
fr	2	3	5	2	5	5	5	3	2	2	1	3	5	4	4	5	4	4	3	5	2	1	5	4	4	1	3	4	0	4	4	3	3	2	5	3	2	4	4	2	3	1	5	4	5	4	2	5	3
nl	1	0	5	4	2	4	4	3	2	4	4	3	0	4	2	4	1	3	2	4	5	3	4	5	5	5	3	3	2	4	4	1	3	3	3	4	4	1	0	3	1	1	3	2	4	5	5	4	4
nl	3	3	3	4	5	0	0	3	5	5	0	3	5	3	3	0	3	5	2	5	3	1	5	4	4	2	3	3	0	0	5	0	4	5	0	5	5	0	0	0	0	0	5	0	0	3	0	5	0
nl	0	0	3	1	5	5	4	5	5	4	3	0	0	1	0	4	2	0	1	1	5	5	3	4	5	4	5	3	3	4	5	0	4	5	4	5	5	0	0	0	0	0	0	0	0	0	0	5	4
nl	4	0	5	3	5	5	3	5	5	5	0	5	2	5	5	1	0	3	5	0	5	1	5	5	5	5	2	0	3	2	5	0	4	4	1	2	5	0	0	5	1	5	0	0	2	5	0	5	5
nl	1	3	2	3	2	0	0	2	1	5	3	0	0	4	2	5	0	3	0	3	3	1	0	5	5	4	4	4	4	4	1	3	3	2	0	2	4	1	4	3	0	5	5	2	5	3	0	2	3
nl	2	3	0	4	1	0	0	1	1	2	1	1	3	1	4	1	1	3	2	1	2	2	1	4	0	4	1	4	2	2	2	0	5	1	2	5	3	4	2	1	0	0	5	1	0	5	0	5	5
nl	0	0	5	5	4	4	4	5	3	5	0	2	5	3	2	5	2	4	3	0	5	6	5	5	0	5	1	1	4	1	4	0	5	4	0	5	4	1	2	5	0	0	0	0	1	1	0	5	1
nl	4	2	2	2	3	0	5	4	3	2	2	2	1	1	2	2	1	1	2	2	2	2	4	1	1	1	1	0	2	3	4	0	2	2	3	2	4	0	0	1	1	2	0	1	1	2	3	5	4
fr	3	2	3	2	3	5	5	2	5	4	4	1	4	1	0	1	2	0	0	5	2	4	2	0	0	2	0	0	0	0	5	3	5	3	0	1	3	0	5	0	2	2	0	1	0	0	0	5	0
nl	4	2	4	4	5	5	5	5	5	5	5	4	5	3	5	3	0	5	1	5	4	1	5	5	1	2	0	2	1	2	4	0	4	2	0	2	4	0	1	0	3	5	4	0	3	4	1	5	5
nl	2	2	5	3	4	5	3	3	3	1	0	2	4	3	2	2	3	2	4	2	4	1	4	3	3	3	1	3	0	4	1	0	1	1	0	0	4	3	3	3	3	2	1	0	3	5	0	4	1
nl	4	5	1	0	3	3	3	1	2	3	3	5	4	4	5	4	2	3	2	4	0	1	4	0	2	1	3	1	4	3	3	1	3	3	1	2	2	3	2	5	3	4	4	2	5	0	0	5	5
nl	0	3	5	4	0	1	0	1	4	1	1	1	3	0	1	0	4	3	3	0	1	5	3	0	0	0	1	1	0	1	1	0	2	1	3	1	4	3	3	3	3	2	4	0	0	0	1	4	0
nl	3	3	0	1	1	2	1	1	4	4	1	3	0	1	0	1	3	2	3	0	1	1	0	4	4	4	4	3	3	4	1	0	3	3	2	0	4	1	2	5	2	0	0	1	1	1	3	5	5
nl	5	1	5	1	2	2	2	5	2	2	5	5	2	0	2	2	5	5	5	5	2	1	5	5	5	5	5	5	2	5	5	0	5	5	2	5	2	0	0	0	0	0	1	2	0	5	0	5	5
nl	3	2	1	2	1	1	1	3	1	3	2	1	1	4	0	2	1	4	1	5	4	1	1	4	5	4	2	3	4	4	4	4	2	1	1	1	4	4	2	1	4	2	2	4	4	5	2	4	4
nl	1	0	3	2	5	5	5	3	2	4	2	2	3	2	0	5	0	5	1	1	5	5	5	5	5	5	3	5	5	5	5	3	5	4	0	4	5	0	1	0	0	4	0	2	5	0	2	5	4
nl	3	3	4	3	0	3	3	5	1	3	4	3	5	4	5	4	5	5	5	3	3	2	5	3	5	4	0	4	4	4	3	5	3	4	3	4	5	5	5	5	5	4	4	4	3	4	2	4	4
nl	2	3	5	5	1	1	2	3	2	2	1	5	5	5	5	5	5	5	5	1	0	2	1	2	5	5	0	3	1	0	1	0	2	1	0	0	2	5	5	5	5	5	5	0	5	5	0	5	5
nl	3	4	4	0	0	0	1	0	1	0	0	5	5	5	5	5	5	5	5	5	1	2	5	2	2	0	0	1	0	1	4	4	4	4	4	5	4	4	4	4	4	4	1	4	5	1	1	5	0
nl	2	1	0	2	0	0	0	1	0	0	0	1	1	1	1	1	3	3	1	4	3	2	0	4	5	5	3	4	4	4	1	1	4	1	3	1	1	3	5	4	4	4	2	1	1	2	1	1	1
nl	1	3	4	2	4	5	0	3	2	3	1	1	2	3	2	4	2	2	1	3	5	1	3	3	3	4	0	1	3	3	2	0	2	2	0	2	3	0	0	3	1	3	2	2	4	5	0	5	5
nl	2	1	5	4	5	5	5	5	5	5	4	5	3	1	3	3	0	4	3	0	5	4	2	5	1	3	0	3	0	0	4	0	3	3	0	5	3	1	5	0	0	3	0	3	2	3	0	5	3
nl	2	2	1	1	0	1	0	1	2	1	2	4	5	4	5	4	5	5	4	5	5	2	0	5	5	3	4	1	3	4	4	2	4	3	4	4	5	3	5	4	4	4	1	4	4	1	1	4	4
nl	2	1	0	1	4	3	0	3	3	5	3	3	5	2	3	3	3	3	2	0	4	2	3	5	5	0	0	0	0	0	2	2	4	3	3	3	3	2	5	2	3	0	2	1	3	5	2	5	5
nl	3	2	5	4	3	4	3	3	4	4	3	3	4	4	3	4	3	4	3	2	5	1	5	4	1	1	3	1	0	0	4	4	3	4	1	5	4	3	5	2	4	3	1	3	4	1	3	4	5
nl	1	3	4	4	4	1	2	2	3	4	3	2	0	1	1	3	0	4	1	5	2	4	5	4	4	2	3	4	3	1	3	1	4	3	5	2	4	0	0	0	0	0	4	3	0	1	0	5	5
nl	2	3	1	1	4	2	1	1	5	5	2	1	3	1	2	1	1	2	2	3	1	4	1	4	1	4	5	1	2	2	5	1	4	3	1	5	5	0	0	1	0	0	3	0	0	0	2	5	4
nl	4	2	4	4	2	1	1	4	5	5	5	5	5	3	5	0	5	4	5	5	3	2	3	2	0	2	1	1	0	1	2	1	1	0	2	2	3	3	1	3	1	5	4	1	1	5	0	4	3
nl	3	3	2	3	2	1	0	3	1	4	2	4	3	4	4	4	2	5	3	5	2	1	3	2	0	1	0	0	0	0	0	0	2	0	1	3	2	3	3	5	3	4	4	3	3	0	0	4	3
nl	5	2	1	1	0	0	0	1	1	0	2	4	5	4	4	4	2	4	3	5	3	2	2	2	2	2	2	1	1	1	3	1	2	2	1	2	2	2	3	2	4	3	4	5	4	1	1	4	4
nl	4	2	3	2	3	2	0	2	4	5	2	5	3	3	4	2	0	4	0	2	2	2	2	2	1	0	0	0	0	0	3	1	2	2	0	2	2	0	1	3	2	2	5	2	2	0	2	5	2
nl	2	3	0	0	0	0	0	0	2	0	0	3	5	2	0	2	5	5	5	0	2	2	0	3	5	5	5	2	5	2	5	0	5	2	2	5	5	2	3	3	3	5	2	2	0	0	3	5	2
nl	1	2	3	4	2	4	3	4	4	4	2	3	3	1	3	1	1	3	3	3	4	2	4	5	5	5	5	5	5	4	2	0	5	1	4	4	3	3	2	3	3	3	0	3	4	5	2	4	5
nl	5	3	2	1	3	1	0	2	2	4	2	5	5	5	5	5	5	5	5	5	5	1	5	5	3	2	1	0	0	0	1	0	0	0	0	3	3	0	0	2	1	0	1	5	4	0	0	5	5
nl	2	2	3	2	0	3	0	2	0	0	1	5	5	5	5	5	5	4	5	5	2	2	5	3	1	1	0	1	2	1	5	3	3	3	1	5	4	5	5	5	5	5	2	5	5	2	3	5	4
nl	4	3	5	5	4	3	4	5	5	5	4	4	5	2	5	2	5	5	5	5	5	1	4	3	4	3	1	3	3	3	3	0	3	3	1	5	5	0	0	3	0	1	5	3	5	0	0	5	5
nl	1	2	3	1	0	0	0	1	4	0	2	0	0	1	0	3	0	0	0	0	1	5	0	2	4	3	1	1	3	1	4	3	5	4	5	5	5	1	2	0	2	3	4	2	1	4	5	4	0
nl	3	2	0	0	0	1	0	1	3	4	0	1	3	3	3	2	1	3	2	1	1	4	0	0	1	2	3	1	2	2	3	0	0	1	3	1	3	0	1	0	0	3	1	2	5	3	0	5	2
nl	3	2	4	4	4	5	2	5	4	5	4	4	4	3	2	0	0	3	3	2	5	5	4	5	2	2	2	3	0	3	3	0	3	2	0	3	4	1	0	1	0	3	4	0	1	2	0	5	3
fr	2	2	4	3	0	0	0	1	0	0	0	0	0	5	0	5	4	2	4	0	5	5	3	5	5	1	4	4	1	4	1	4	4	5	1	5	4	0	5	4	4	4	1	1	3	5	5	5	4
nl	2	3	2	2	5	5	5	5	5	5	4	3	2	5	2	5	2	2	1	5	5	2	5	4	4	5	3	3	1	2	5	2	2	4	2	5	5	3	0	0	0	4	0	5	5	3	0	5	5
nl	4	0	4	4	5	5	5	5	5	5	3	3	5	0	3	0	1	4	1	0	5	2	5	4	3	4	1	1	1	1	5	0	3	5	2	5	5	0	0	0	0	1	3	0	2	4	2	5	2
nl	3	4	1	1	0	0	0	2	1	1	0	0	1	0	1	2	0	0	3	0	3	5	2	1	1	1	1	1	1	1	2	0	2	1	5	0	5	0	0	1	0	2	3	1	1	0	0	3	2
nl	2	1	4	4	4	0	4	3	5	5	4	1	3	2	2	2	0	1	1	1	1	1	2	4	1	1	2	1	2	1	5	0	5	3	5	4	4	1	1	0	1	1	1	4	2	5	2	5	5
nl	2	2	0	0	0	0	0	0	3	4	0	3	1	5	1	5	2	2	5	5	1	2	0	3	5	5	4	3	3	5	3	3	0	2	4	5	4	0	0	0	0	2	0	4	5	5	0	5	5
nl	3	0	5	5	0	5	5	5	3	2	2	1	0	0	1	3	0	3	0	5	5	2	5	0	5	3	0	2	5	0	0	0	0	0	0	0	2	0	0	5	3	0	0	3	4	0	0	5	5
nl	5	5	0	0	0	0	1	0	0	0	4	0	1	2	1	1	2	1	1	0	3	5	0	1	1	0	1	0	1	1	4	0	4	4	3	3	5	0	0	1	0	1	0	2	2	3	0	5	5
nl	4	3	3	1	4	2	3	4	4	4	4	5	4	4	4	4	4	4	4	5	3	1	3	1	0	1	0	0	0	1	5	0	4	4	3	5	3	3	2	3	3	4	1	4	4	0	1	5	4
nl	3	1	3	2	1	4	0	4	3	1	2	5	5	5	5	5	5	5	5	5	4	2	4	4	1	2	2	2	0	1	5	3	2	4	5	5	4	5	4	5	3	4	5	4	5	0	4	5	3
nl	4	2	1	5	0	0	2	2	1	3	1	0	0	0	0	4	0	1	0	0	5	5	5	2	4	5	5	3	4	4	3	5	3	5	4	3	5	0	0	1	2	1	4	1	1	3	1	3	5
nl	4	3	2	2	3	5	0	1	3	3	3	5	5	5	5	5	5	5	5	0	2	1	5	3	0	3	0	4	2	0	5	0	3	2	3	3	2	0	2	5	2	5	5	5	5	5	5	4	2
nl	2	0	5	3	5	5	3	5	5	5	5	1	0	0	0	0	0	1	0	0	4	5	5	5	5	5	3	0	2	4	5	4	3	5	0	5	5	0	0	0	0	2	5	0	0	5	0	5	5
nl	2	0	4	5	0	5	0	4	2	0	4	3	4	3	4	4	4	5	4	5	5	2	5	5	5	5	5	4	4	4	3	3	3	0	0	4	4	4	3	3	1	4	5	5	2	1	0	5	5
fr	2	2	1	0	0	0	0	0	3	1	0	2	5	0	1	1	0	1	3	0	0	1	0	2	2	4	2	0	1	2	2	0	2	0	4	0	1	0	1	1	2	1	0	1	1	4	1	2	0
nl	1	3	4	3	2	3	4	4	2	3	2	3	2	2	2	2	2	2	2	2	5	2	5	4	3	4	2	3	4	4	3	4	2	2	3	2	3	2	4	3	4	4	2	1	2	4	4	3	1
nl	1	0	5	5	4	5	5	4	4	5	4	5	5	3	5	4	5	1	5	3	3	1	4	5	5	1	0	0	0	3	0	3	0	0	0	0	3	3	5	4	5	3	5	3	3	0	0	5	5
nl	2	2	2	3	2	1	1	0	3	2	1	2	4	3	3	3	1	4	2	5	3	1	2	2	1	1	1	1	3	2	2	0	2	2	2	1	3	2	2	3	2	3	1	2	2	4	0	1	5
nl	4	3	1	0	3	1	4	1	4	5	1	4	2	4	4	5	5	4	4	2	3	1	0	0	0	0	2	0	1	1	5	1	4	4	0	4	5	4	0	0	2	5	4	5	1	1	0	4	1
nl	4	2	3	3	0	0	1	4	4	1	2	3	2	4	0	5	3	4	5	1	1	2	5	3	0	2	0	0	0	0	4	3	3	3	1	4	4	2	2	3	1	2	4	4	4	1	5	4	4
nl	3	4	4	0	2	2	1	1	2	3	2	3	4	3	2	3	2	2	3	4	1	1	1	2	1	0	0	2	1	0	2	1	2	0	0	1	1	1	2	2	2	1	0	2	3	0	0	4	3
nl	2	5	3	5	5	5	0	3	2	5	2	2	2	5	2	5	1	1	1	5	1	2	2	5	5	5	0	0	5	0	2	2	2	5	0	0	5	5	0	2	2	5	3	2	0	5	2	5	5
nl	4	3	0	1	0	0	0	5	4	2	5	5	4	0	3	1	3	5	5	5	3	4	0	5	5	2	0	5	5	4	5	0	4	3	0	5	4	0	0	5	0	0	5	0	2	3	0	5	5
nl	4	2	4	4	3	3	1	3	4	3	2	5	2	4	3	5	5	3	5	5	2	1	4	3	1	0	1	1	0	0	5	0	2	3	1	4	3	0	1	1	3	3	5	3	4	3	5	4	4
nl	3	3	3	3	3	3	3	3	3	4	3	0	2	2	2	1	3	4	2	1	3	5	3	3	4	3	4	3	3	3	2	3	4	3	2	3	3	3	1	2	1	4	4	4	1	3	2	2	3
nl	2	2	2	1	2	1	1	1	2	2	1	1	0	3	0	3	1	4	2	0	5	1	1	5	3	3	3	2	3	3	2	1	1	1	0	1	2	2	3	3	3	2	3	0	1	3	2	4	3
nl	2	3	3	2	5	5	2	5	4	5	3	1	2	2	2	1	0	4	0	0	4	5	4	3	5	2	3	3	3	3	4	4	4	3	0	4	4	0	1	0	0	3	0	3	1	4	0	2	3
nl	4	1	2	4	5	5	5	4	5	5	5	3	5	0	3	0	0	0	0	5	0	1	4	0	0	0	0	0	0	0	4	1	4	4	0	2	5	0	0	5	0	5	5	0	0	0	0	4	4
nl	3	0	4	3	0	0	0	3	0	0	3	4	3	4	4	4	2	4	4	4	4	1	5	5	5	5	3	3	5	3	4	2	2	3	4	4	5	0	1	4	4	5	4	5	4	4	4	4	5
nl	1	3	1	0	0	0	0	1	0	3	1	4	2	5	4	5	4	3	5	5	5	1	0	3	3	0	1	2	3	3	2	1	1	1	0	4	3	4	3	4	4	5	0	4	5	2	2	4	3
nl	1	1	4	2	5	3	2	3	4	5	4	3	2	5	3	4	4	5	4	5	2	1	4	2	4	3	0	0	1	2	4	1	1	4	0	4	4	3	2	2	2	2	4	3	4	4	0	5	5
nl	2	1	3	1	1	2	1	3	4	5	2	1	3	1	3	2	2	4	3	1	4	2	3	3	2	0	1	1	1	2	2	0	2	1	0	3	2	2	2	2	3	2	1	2	2	1	0	4	3
nl	0	0	2	1	1	0	1	2	2	1	1	3	1	0	0	1	1	2	1	4	1	1	3	5	2	2	0	1	0	1	0	0	1	0	2	0	1	0	3	3	4	2	1	0	0	3	0	5	5
nl	3	2	3	2	4	4	2	2	1	4	1	0	2	2	0	4	1	4	2	5	0	1	4	3	1	1	0	0	0	3	2	0	4	0	0	1	3	1	1	2	3	1	1	1	2	2	0	2	4
nl	2	2	3	4	4	4	3	3	3	4	4	5	5	2	5	3	5	5	5	5	4	3	3	4	4	5	3	3	3	3	1	0	4	1	0	1	2	4	0	1	3	2	5	4	3	1	0	4	2
nl	2	3	3	1	0	1	1	3	1	0	2	4	5	2	4	3	3	4	4	3	3	2	3	4	2	3	3	0	0	1	2	1	1	1	1	2	2	4	3	3	3	4	5	2	3	0	1	4	2
nl	4	5	1	0	0	1	0	0	0	0	0	5	5	4	5	3	3	4	3	5	0	1	0	0	0	0	0	0	0	0	3	0	0	0	0	0	0	0	0	0	0	0	5	2	2	0	0	3	2
nl	3	2	4	3	4	3	2	2	5	4	4	3	3	3	3	3	3	2	3	5	2	1	5	3	2	2	2	3	2	3	4	1	4	4	3	4	4	1	1	3	1	1	1	2	3	2	1	4	4
nl	3	4	1	1	4	2	4	4	4	3	2	4	5	1	4	5	1	3	1	1	1	1	0	2	4	2	3	2	2	1	4	1	2	5	1	3	4	1	5	4	1	5	2	1	1	2	0	4	5
nl	3	3	2	1	1	1	3	2	1	1	2	2	3	3	3	3	3	4	3	3	3	1	2	2	3	2	1	1	1	1	2	1	2	1	1	1	2	2	1	4	2	3	3	2	3	1	4	3	1
nl	0	1	5	4	4	3	4	1	5	4	3	5	5	5	5	4	5	1	5	4	5	2	5	5	5	5	1	2	5	4	3	1	3	2	4	5	5	3	1	2	2	2	3	4	4	5	1	5	4
nl	4	2	3	3	2	1	1	1	4	5	1	5	5	5	2	4	4	5	3	5	3	2	3	2	3	2	2	2	3	4	3	1	4	2	1	2	3	0	2	5	0	3	0	2	5	2	2	5	5
nl	4	3	1	2	5	3	1	2	3	5	4	3	3	4	3	4	4	3	4	1	3	1	0	4	4	3	1	1	0	1	3	2	4	4	5	4	4	1	1	4	4	5	1	1	2	4	0	4	4
fr	1	1	4	3	0	1	1	1	1	1	2	0	0	0	0	0	0	3	0	0	5	5	5	5	5	5	5	5	5	5	1	0	5	2	1	3	5	0	0	2	2	2	0	0	0	2	5	5	2
nl	2	1	4	3	3	1	1	2	3	4	3	1	3	1	2	1	1	3	3	3	1	2	3	3	3	3	4	3	2	3	2	0	2	2	1	1	3	1	1	1	2	4	2	1	1	2	1	2	2
nl	1	1	4	3	5	5	5	5	5	5	5	1	4	2	1	1	2	1	2	1	5	5	5	4	4	4	1	4	2	3	5	1	4	4	1	5	4	1	0	0	0	1	4	2	0	0	0	5	4
nl	4	2	3	3	1	2	2	2	4	2	4	3	0	3	1	3	0	2	1	0	4	1	0	3	4	1	4	2	2	3	5	1	2	1	2	4	3	2	3	1	3	3	1	4	4	4	3	5	4
nl	2	1	5	3	5	5	4	4	3	5	4	3	2	4	3	3	3	3	4	2	5	4	4	3	2	1	0	1	0	1	0	0	0	1	0	1	3	1	1	0	1	1	2	2	4	1	0	4	1
nl	2	3	2	2	2	2	2	2	2	3	2	2	3	2	3	2	4	3	3	3	3	1	2	4	4	3	1	3	2	3	2	1	3	2	1	1	4	1	1	2	1	3	1	2	2	3	1	3	4
fr	1	0	4	4	2	3	0	2	4	2	2	5	0	3	0	5	0	3	1	3	4	2	5	5	5	5	5	5	5	5	5	3	5	5	5	5	5	0	0	0	1	1	0	2	3	5	4	5	5
fr	3	1	5	3	3	1	0	1	5	5	5	1	0	1	0	1	2	2	3	5	3	2	2	4	3	3	5	5	5	5	5	0	5	4	4	5	5	0	0	0	0	2	0	2	3	1	0	5	5
nl	0	3	4	5	0	0	0	0	1	0	0	5	4	4	4	5	5	3	5	5	3	1	5	1	0	0	0	0	0	4	4	0	0	2	2	1	4	1	5	5	5	5	3	2	4	0	0	5	2
nl	1	3	2	1	1	3	3	4	5	5	5	2	1	2	1	0	2	3	4	3	4	2	5	5	5	5	5	4	4	5	5	1	4	5	4	5	5	0	1	0	0	1	3	0	1	5	1	5	4
nl	3	5	5	5	5	5	5	3	5	5	5	5	5	2	3	5	5	5	5	5	2	1	5	1	0	5	5	3	0	3	4	0	2	2	0	2	2	0	5	5	1	5	0	2	5	0	1	5	5
nl	4	3	2	0	2	1	2	2	3	4	3	5	4	3	5	3	3	1	5	3	0	1	1	0	0	1	1	0	0	1	4	2	3	3	0	1	3	3	3	4	2	4	5	3	3	0	1	4	3
nl	3	3	0	1	0	0	0	2	1	0	3	4	0	5	0	4	3	1	4	5	3	2	2	2	1	1	3	0	0	0	5	4	4	4	4	4	5	0	0	0	2	4	3	1	5	1	0	5	4
nl	5	4	2	1	0	1	1	0	1	1	1	0	4	4	4	5	4	4	4	4	1	1	0	1	2	2	2	1	0	1	2	2	1	1	2	1	2	1	3	4	4	3	2	3	4	3	1	5	4
nl	5	5	0	0	3	0	0	0	3	5	0	5	5	4	5	4	5	5	5	5	0	1	5	0	0	0	0	0	0	0	2	0	0	0	1	1	3	5	4	5	5	3	5	0	3	0	0	5	5
nl	5	2	3	3	1	0	0	0	1	3	2	3	4	3	4	4	4	4	3	5	0	1	2	0	0	1	3	1	0	0	3	3	1	3	2	3	3	0	1	3	1	5	2	4	4	3	3	5	2
nl	2	2	3	2	4	2	4	3	2	4	2	0	0	1	0	0	1	0	1	4	2	1	1	2	2	5	1	4	4	4	4	0	2	1	1	2	2	1	0	2	0	0	2	0	0	1	2	2	4
nl	3	2	3	3	0	0	2	2	2	2	4	1	2	1	3	0	1	4	2	5	5	1	4	5	5	3	4	2	4	4	5	5	5	5	0	5	4	1	0	3	0	0	5	0	1	5	1	5	5
nl	4	2	2	1	4	5	3	3	4	5	3	5	5	5	5	5	5	5	5	5	0	1	4	3	1	3	0	5	4	4	5	4	1	1	2	3	5	5	1	5	5	5	1	5	5	5	0	5	3
nl	2	2	3	4	4	1	2	4	4	5	3	4	5	4	4	5	4	4	4	2	4	1	5	2	2	0	0	0	1	0	4	0	2	1	1	4	5	1	1	1	1	0	0	1	4	0	4	5	1
nl	3	2	4	3	3	3	1	2	4	5	3	4	4	4	4	4	4	4	3	0	0	1	2	5	3	2	2	2	3	2	4	1	3	3	3	1	4	3	2	4	3	4	4	4	4	2	1	3	3
nl	2	1	2	1	4	1	0	3	4	5	4	3	3	3	3	3	1	3	2	5	1	1	1	4	4	3	1	3	1	3	3	0	1	1	1	3	4	3	1	4	1	4	4	3	4	3	0	5	5
nl	1	1	1	1	1	0	0	1	1	4	0	2	2	2	4	5	2	5	2	5	0	1	1	4	4	4	0	2	0	0	1	0	1	0	1	2	2	0	2	5	0	2	5	4	2	0	0	5	2
nl	4	2	0	1	0	0	0	0	0	0	0	2	2	1	1	0	0	4	1	0	2	2	0	2	3	3	2	1	3	2	1	0	2	0	1	0	1	4	4	3	4	3	5	1	1	0	0	2	2
nl	4	2	2	1	0	0	1	4	0	0	1	2	5	4	4	4	4	2	4	4	1	2	5	3	3	2	1	1	1	2	3	3	3	3	1	2	4	2	3	4	3	4	2	4	4	0	3	4	2
nl	4	3	3	2	3	4	3	4	3	4	4	3	4	3	4	3	4	4	4	4	5	1	4	3	0	1	1	3	0	1	3	1	2	2	0	3	3	3	4	4	3	3	4	2	3	1	0	4	3
fr	1	1	5	5	5	5	4	5	5	5	5	2	0	3	0	3	0	4	1	2	5	4	5	5	4	3	2	4	4	4	5	3	3	4	0	4	5	0	0	2	0	3	3	3	3	3	5	3	4
nl	1	2	4	2	4	4	5	4	4	5	3	4	5	4	5	2	4	4	2	0	5	6	5	5	5	4	4	4	4	2	4	0	5	2	0	4	3	0	1	1	1	2	1	1	4	5	0	2	3
nl	2	4	3	0	1	0	0	3	1	1	1	4	5	5	5	5	3	3	5	5	1	2	3	3	2	3	0	0	0	2	4	3	2	1	2	1	2	1	2	2	2	5	0	5	5	3	0	5	3
nl	3	4	4	2	2	3	3	3	3	4	3	4	4	3	4	4	4	5	4	5	2	2	2	1	4	3	1	2	5	3	3	1	3	2	1	3	4	3	3	5	4	5	4	4	4	0	0	5	4
nl	3	2	3	3	4	5	3	4	5	4	4	2	4	2	2	2	2	1	2	2	4	4	4	4	3	4	4	2	2	2	5	4	4	4	2	5	5	0	0	0	0	3	2	3	3	3	4	4	5
nl	5	2	0	0	0	0	0	0	0	1	0	5	5	5	5	1	5	3	5	0	0	1	0	5	5	1	0	1	3	1	0	0	1	0	0	0	0	0	5	1	5	5	5	3	3	0	0	4	2
nl	4	4	4	3	4	4	4	4	5	5	5	4	3	3	3	1	2	4	3	1	2	1	4	3	3	3	4	2	2	3	3	2	4	4	3	4	4	1	0	1	4	2	1	1	4	2	1	5	4
nl	0	2	5	2	3	5	0	5	5	5	5	0	0	0	0	0	0	3	3	0	5	1	2	5	5	5	5	3	5	5	5	5	5	5	0	5	5	0	0	2	0	1	0	0	0	5	5	5	0
nl	5	1	4	1	4	4	1	3	4	5	3	5	5	5	5	5	5	5	5	0	5	2	5	4	1	2	0	4	1	1	2	3	3	1	0	3	4	5	1	5	5	5	2	4	5	0	0	5	5
nl	2	1	5	3	2	2	2	2	3	2	2	4	2	2	1	0	3	3	3	0	1	1	1	3	0	0	0	1	2	0	2	0	2	2	4	3	2	2	3	2	0	2	4	2	1	2	2	0	0
nl	5	5	1	0	2	2	0	1	2	4	2	5	5	4	5	2	5	4	5	5	1	1	0	3	0	0	0	0	0	0	2	2	1	0	0	2	2	2	0	2	0	0	5	2	5	0	0	5	5
fr	1	2	4	4	1	0	0	0	3	3	4	4	5	4	3	3	3	5	4	0	2	1	5	4	4	2	0	0	0	0	0	0	1	0	0	0	2	0	3	2	3	3	3	3	3	0	0	3	0
nl	4	4	3	3	5	4	3	4	5	5	4	3	4	4	5	4	0	2	0	3	4	2	4	1	0	1	0	1	0	0	5	0	4	4	3	4	5	3	1	0	0	2	1	3	4	3	0	4	3
fr	0	5	5	5	5	5	4	5	5	5	5	0	0	0	0	0	0	0	0	1	5	1	5	5	5	0	0	1	2	1	5	0	3	2	2	1	5	0	5	5	5	1	5	1	0	5	5	4	3
nl	4	2	3	2	0	0	0	2	5	3	3	1	5	4	5	5	2	5	4	5	5	1	0	1	0	2	0	0	1	1	5	0	3	4	3	5	4	0	1	5	0	0	1	5	3	1	0	5	3
fr	3	0	3	5	0	2	1	1	1	2	2	3	1	4	3	3	5	4	4	5	0	1	0	5	5	5	5	5	5	4	1	1	5	2	2	3	3	0	3	4	4	4	2	3	4	5	5	3	3
fr	3	1	2	1	0	0	0	0	1	0	0	0	1	0	0	1	0	0	1	0	5	4	2	5	5	4	5	5	5	4	2	0	2	5	0	2	5	3	0	3	1	1	0	0	0	4	5	5	5
fr	0	1	2	5	3	5	2	2	5	5	2	0	1	2	1	5	1	1	1	5	5	6	2	5	5	5	2	2	5	5	5	5	5	5	5	5	5	2	2	2	2	2	2	2	1	2	5	5	5
fr	4	1	4	3	3	4	3	4	4	4	3	4	5	4	4	3	3	3	3	5	4	1	5	4	4	3	2	2	0	0	3	1	2	2	1	2	4	4	2	4	3	3	4	2	4	3	1	5	4
fr	3	3	5	0	5	5	3	3	5	5	5	0	5	5	5	5	0	5	2	5	2	2	5	2	2	2	0	0	0	0	2	0	2	0	2	2	5	5	5	5	5	3	0	5	5	0	0	0	5
fr	3	3	2	2	0	0	0	2	0	0	0	3	5	3	4	4	4	4	3	5	2	1	4	2	4	4	1	2	2	0	0	2	4	2	1	2	3	4	5	4	4	4	5	4	4	0	0	4	4
fr	4	3	1	1	2	1	2	3	2	4	3	4	2	3	4	2	2	4	2	0	4	2	2	3	3	5	4	3	1	3	3	0	4	2	0	3	3	2	3	3	4	3	3	4	4	5	0	5	3
fr	0	2	5	3	5	0	0	5	5	5	5	2	4	0	0	5	2	3	3	0	5	5	0	4	2	2	0	3	0	4	4	3	5	5	5	5	5	0	0	0	0	0	0	0	0	0	0	5	4
fr	2	2	2	2	4	3	1	2	3	4	5	1	0	1	0	5	0	3	0	4	1	5	2	4	5	4	2	5	5	4	3	0	2	1	2	1	3	1	2	5	2	4	2	0	1	0	1	5	3
nl	3	3	0	0	0	0	0	0	0	0	0	3	5	3	5	5	3	4	5	0	2	1	0	3	5	1	1	0	2	1	0	0	0	0	4	3	5	0	0	3	3	4	0	0	0	0	0	5	0
nl	3	2	2	1	2	1	2	3	2	1	1	4	5	3	5	4	5	4	5	1	1	2	1	1	1	1	1	1	1	1	3	1	2	1	1	2	3	1	1	2	5	2	1	2	2	1	0	3	1
nl	4	2	3	2	4	0	4	2	5	5	4	3	5	4	5	5	5	5	5	4	5	2	4	4	2	3	4	0	2	1	5	0	2	4	1	4	5	4	2	0	4	2	1	5	3	5	1	5	5
fr	1	0	5	3	5	5	5	5	5	5	5	0	0	0	0	0	0	0	0	0	5	6	5	5	5	5	5	5	5	5	5	1	5	5	0	5	5	0	0	0	0	0	0	0	0	0	0	5	5
nl	2	3	4	3	5	5	2	3	5	5	3	1	0	2	0	0	2	0	2	2	4	3	5	4	5	4	3	3	5	4	5	5	2	5	3	3	2	0	0	5	5	5	5	0	0	4	4	0	5
nl	4	3	2	0	1	0	0	0	3	3	1	4	4	2	4	1	4	2	4	5	0	1	0	0	0	1	3	0	0	0	3	2	2	1	0	4	2	2	1	2	3	2	5	0	3	0	3	5	1
fr	2	0	3	3	5	3	5	4	5	5	5	1	1	2	1	5	2	0	1	5	5	2	5	5	5	4	4	3	3	5	4	2	3	4	5	5	5	2	5	0	5	5	0	5	4	5	0	5	3
nl	2	1	2	3	2	3	3	3	3	3	3	2	0	4	0	3	2	5	1	0	5	5	2	3	5	3	3	4	4	4	3	1	2	4	3	4	3	1	1	5	1	4	4	2	4	1	1	5	5
nl	2	1	1	1	2	3	1	1	3	3	2	3	4	4	4	3	3	3	4	4	4	1	2	3	2	1	1	1	1	1	3	4	3	2	1	3	4	0	0	3	3	3	4	1	3	1	0	4	3
nl	4	1	2	3	4	1	1	3	5	5	1	5	4	5	3	5	3	4	3	5	1	1	3	4	4	4	2	3	3	4	5	0	0	1	3	3	4	1	1	5	4	3	1	4	5	2	0	5	3
nl	0	5	0	3	3	0	0	0	3	5	4	0	5	2	0	2	0	2	0	5	5	1	3	5	5	5	5	5	5	5	4	5	2	4	3	5	5	0	2	5	2	3	0	0	2	5	0	2	3
fr	3	2	1	1	2	4	0	0	1	1	0	0	2	1	0	2	0	2	0	3	3	6	5	4	5	5	4	4	3	4	1	3	2	2	1	2	4	0	0	2	3	1	3	2	1	5	0	2	5
fr	3	3	1	2	0	0	2	1	4	0	4	1	1	4	0	5	1	2	0	4	1	2	3	1	5	2	2	2	4	3	4	4	5	5	0	5	5	2	5	4	5	1	2	0	4	3	0	5	4
nl	2	2	4	1	5	1	5	2	4	5	5	0	1	1	1	1	0	2	0	5	5	1	4	0	4	3	1	2	5	5	5	0	3	4	2	2	5	0	0	0	1	3	1	2	0	5	5	5	2
fr	1	2	5	4	5	5	4	5	5	5	5	0	0	0	0	4	1	0	1	0	5	5	5	4	5	5	3	4	2	3	5	1	4	4	2	4	5	0	1	0	0	1	0	0	0	0	3	1	1
nl	3	5	2	1	4	0	4	5	5	5	2	3	5	5	5	3	2	5	5	5	0	1	5	0	0	1	0	1	0	1	2	0	5	1	1	2	4	1	1	5	5	3	3	2	5	0	0	5	3
fr	3	3	2	2	0	0	0	1	1	0	1	2	4	1	1	3	2	2	1	1	2	4	1	2	5	3	1	4	3	3	2	3	4	4	2	2	2	1	2	3	2	3	0	3	1	5	0	5	3
nl	3	3	4	4	4	4	5	4	4	5	3	5	3	3	3	2	3	3	4	3	3	1	3	4	4	4	3	3	3	3	4	3	3	4	3	4	4	3	3	3	3	3	3	2	3	4	3	4	5
fr	0	0	4	4	5	5	5	5	3	5	5	0	1	2	0	1	0	2	0	5	5	2	4	5	5	3	3	4	2	1	3	2	5	2	3	3	5	0	0	5	0	0	2	1	0	5	3	2	4
nl	3	4	0	3	0	0	0	0	0	0	0	4	5	4	5	3	3	4	4	2	1	1	0	1	2	1	0	0	4	4	0	1	2	0	2	1	2	1	4	4	4	3	5	4	3	5	2	4	5
nl	4	2	3	3	5	4	3	4	4	5	4	2	2	2	2	2	2	5	4	5	4	2	5	3	2	0	0	0	0	0	5	2	4	3	1	2	4	0	0	2	1	1	3	2	2	3	0	4	5
nl	2	1	3	2	1	1	1	1	1	2	2	3	1	3	3	3	2	2	2	5	2	1	1	0	0	0	0	0	0	0	0	0	1	1	0	2	1	1	3	4	3	4	0	3	2	0	0	4	2
nl	3	3	3	3	5	4	3	3	4	5	3	1	1	2	2	2	2	5	1	0	3	1	3	2	2	3	3	2	1	0	4	2	5	4	4	3	4	0	2	2	2	3	4	3	3	2	3	4	1
nl	0	4	2	1	3	5	1	5	2	3	3	1	2	1	2	0	0	2	0	0	5	5	4	3	5	5	5	4	5	5	1	1	1	1	3	3	3	4	4	2	2	1	2	0	0	5	0	1	5
fr	2	1	4	4	0	0	4	0	1	2	1	0	0	0	0	2	2	3	2	4	3	4	0	4	5	2	3	4	4	5	1	0	5	5	0	0	5	0	1	1	3	2	0	3	2	2	0	5	5
nl	3	2	0	0	0	0	0	0	1	0	1	2	1	2	1	2	3	1	3	1	2	2	0	3	4	2	3	2	2	2	5	4	3	4	3	5	4	1	2	2	2	2	1	2	2	4	2	4	4
nl	3	3	3	3	5	0	3	5	1	1	3	1	0	3	0	0	2	4	3	5	5	1	3	0	0	0	0	0	1	0	5	0	5	4	5	3	3	0	1	0	1	0	0	0	2	3	0	5	3
nl	4	3	1	0	1	0	0	0	2	4	1	5	5	5	2	5	2	2	2	5	0	1	1	1	2	3	0	0	1	2	5	0	0	0	0	1	1	0	0	1	0	1	0	4	5	2	0	5	5
nl	4	0	3	3	2	4	1	0	1	2	0	5	5	5	5	5	0	1	2	5	5	1	5	4	0	0	0	0	0	0	0	0	0	0	0	0	0	5	5	5	5	5	0	2	5	0	0	5	3
nl	3	3	4	2	2	2	1	0	3	5	1	5	5	5	5	5	5	4	5	5	2	1	5	5	3	4	3	1	0	1	3	1	2	2	1	5	5	1	2	0	2	2	0	0	5	0	0	5	5
nl	1	1	1	0	3	1	1	2	3	4	3	4	5	4	5	5	4	4	4	4	5	2	1	5	5	4	4	5	5	5	4	0	1	1	0	3	2	4	5	5	5	5	2	5	5	5	0	5	3
nl	2	2	4	2	4	3	2	2	3	3	2	4	3	4	3	4	3	3	4	3	4	3	3	3	3	2	1	0	3	1	4	1	1	2	0	1	3	2	2	4	1	3	0	2	3	1	0	5	2
fr	1	1	3	0	2	2	0	1	2	5	2	4	5	5	5	4	5	4	5	5	1	2	5	5	1	4	1	5	0	3	2	0	2	3	0	2	4	5	5	5	5	5	5	5	5	0	0	5	5
fr	1	3	4	1	4	4	5	5	5	5	1	0	5	0	0	5	0	2	0	5	5	6	5	2	5	3	0	1	2	5	5	1	4	5	3	3	5	0	0	0	0	4	2	0	0	2	1	5	4
fr	3	4	0	3	2	3	0	3	4	4	3	1	3	0	1	0	3	0	2	0	4	5	2	3	5	3	2	2	2	3	3	1	4	3	3	4	4	1	1	3	2	1	3	0	0	4	1	3	2
fr	2	2	4	3	0	0	0	0	0	1	3	3	5	5	5	5	5	4	4	5	1	1	5	4	2	0	0	2	0	0	0	0	1	2	0	3	2	5	0	5	4	3	5	3	3	0	0	5	4
nl	4	2	5	1	5	4	1	3	4	5	4	3	3	4	3	1	1	3	3	1	5	4	5	1	1	1	1	1	1	1	3	2	1	3	1	3	2	3	0	4	3	3	5	2	1	0	0	4	1
fr	1	1	4	4	1	2	0	3	5	5	5	0	0	0	0	5	0	0	1	0	5	5	5	4	5	5	3	4	5	5	4	2	4	4	5	5	5	0	3	1	4	3	0	0	0	2	1	4	4
nl	3	2	0	3	1	4	4	0	1	1	1	0	0	1	1	3	0	2	3	0	5	5	0	3	5	3	4	3	3	3	5	3	4	4	2	4	5	0	3	0	3	4	1	3	0	5	0	5	5
fr	3	3	3	4	4	2	4	4	5	5	4	4	4	4	4	4	3	2	4	0	4	2	4	3	2	1	0	1	0	0	4	0	4	3	2	3	3	1	0	1	2	1	1	4	4	0	0	4	0
nl	4	4	1	1	5	3	3	3	5	5	4	4	4	4	4	4	5	1	3	5	3	1	2	2	1	1	1	1	1	1	4	1	1	2	1	1	4	0	1	3	2	4	1	3	4	4	0	5	3
fr	1	0	4	4	5	5	4	2	3	2	3	1	3	3	1	2	3	2	3	5	5	6	5	5	5	4	5	5	4	5	3	3	3	4	2	5	5	3	2	3	2	5	0	2	5	3	3	5	4
fr	3	4	1	2	1	1	0	2	5	5	5	0	0	4	0	5	0	0	0	1	2	1	5	2	3	1	0	1	0	1	2	1	5	0	1	4	4	0	2	0	0	2	2	0	3	0	0	5	3
fr	4	4	0	1	0	0	0	0	2	2	0	5	5	5	5	1	5	5	5	5	0	1	0	1	2	0	0	0	1	0	3	0	1	0	1	0	3	3	2	5	4	3	5	5	4	2	0	5	2
fr	2	3	4	4	1	0	0	1	1	2	1	5	4	3	4	1	4	4	5	3	3	5	5	5	5	1	2	1	1	2	3	0	3	1	0	0	1	3	3	4	3	4	3	4	4	1	0	0	3
nl	4	3	0	5	0	0	0	0	1	2	0	2	4	0	5	2	4	3	5	1	1	1	2	1	1	0	2	1	1	1	0	0	1	0	0	0	2	3	2	2	2	4	0	3	2	0	0	5	3
nl	2	2	1	3	3	3	0	5	3	3	2	1	1	0	1	0	1	1	1	5	5	3	5	3	2	3	3	4	3	2	5	2	2	2	0	3	1	0	2	1	2	1	5	1	0	5	4	3	2
fr	3	3	3	3	3	2	2	2	5	5	5	2	4	3	4	2	3	4	3	3	3	1	2	3	4	2	3	3	3	4	5	3	5	2	3	4	5	3	1	4	2	2	3	2	3	5	1	4	4
nl	2	2	2	2	5	5	5	5	5	5	5	0	0	0	0	0	0	0	0	2	5	5	2	5	5	2	0	2	2	2	5	2	5	5	2	5	5	0	0	0	0	0	2	0	0	2	5	5	5
nl	3	3	3	3	5	4	4	5	5	5	3	2	3	3	2	2	1	1	2	5	1	2	5	2	3	0	3	1	0	0	1	1	5	3	2	5	5	3	0	3	5	5	2	3	2	4	3	5	3
nl	3	3	4	4	2	3	1	4	2	2	2	3	2	3	2	2	2	2	3	1	2	1	2	1	2	1	2	2	3	3	4	2	1	2	3	3	3	3	2	3	3	3	2	3	2	0	3	3	3
fr	3	5	2	1	1	1	1	1	3	4	3	2	0	1	1	0	5	3	4	5	0	1	0	1	0	0	1	0	0	0	5	0	1	4	1	4	4	2	1	0	0	0	0	1	2	0	0	4	2
nl	2	2	3	1	0	1	0	1	1	5	2	0	0	2	0	2	3	0	4	0	1	5	3	2	3	4	0	1	1	3	5	0	2	2	5	2	5	0	0	2	0	0	0	2	2	0	4	5	1
fr	0	1	3	3	2	2	2	3	4	4	3	3	0	4	0	5	1	5	0	5	4	1	2	4	5	4	4	4	4	4	5	0	4	4	3	3	5	0	0	3	4	0	0	0	4	5	0	5	5
nl	4	3	2	2	0	0	1	0	0	3	0	1	4	1	1	1	0	4	2	5	3	1	4	2	5	0	1	3	4	3	3	3	4	2	1	1	3	1	1	2	2	2	4	2	0	5	3	4	4
nl	0	0	5	5	5	5	5	5	5	5	5	3	4	3	3	0	4	5	5	5	5	3	5	5	5	2	0	3	3	5	3	2	2	4	3	3	5	0	0	0	2	0	3	0	4	3	0	3	2
nl	3	1	3	3	3	4	3	4	3	4	3	3	3	3	5	4	4	4	4	0	2	1	5	3	2	2	2	1	2	2	3	4	2	1	0	2	3	3	1	1	2	3	0	1	4	2	0	3	5
nl	4	4	0	0	2	2	0	2	5	4	2	2	5	3	5	1	2	5	3	2	0	1	2	1	1	2	1	0	0	1	4	0	5	4	0	2	5	2	1	3	5	3	2	0	2	0	0	5	5
nl	3	2	0	0	0	0	0	0	1	0	1	4	5	4	5	5	5	4	5	5	2	2	0	1	3	4	2	3	1	1	4	4	3	2	3	3	3	2	4	4	5	5	0	3	5	3	2	3	2
nl	2	5	2	4	5	5	5	5	4	5	2	5	5	5	5	5	5	5	5	5	0	5	5	1	0	0	0	0	0	0	2	0	2	0	0	3	1	2	1	2	3	2	1	5	5	0	2	5	3
nl	1	2	3	2	3	0	0	3	5	5	4	5	5	5	5	5	5	5	5	0	5	2	1	5	5	0	1	3	1	1	5	0	3	3	1	5	5	4	0	0	0	5	2	5	5	3	1	5	4
nl	2	1	2	3	1	0	3	1	0	1	1	3	4	4	4	2	3	1	4	4	0	1	3	3	3	1	0	1	1	1	1	1	1	2	1	3	1	1	4	4	4	4	0	1	4	1	1	5	2
fr	2	0	3	4	0	0	1	1	1	1	3	0	0	0	0	3	0	0	0	0	5	6	5	5	5	5	4	4	2	5	5	1	5	5	4	3	5	0	0	0	0	0	0	0	0	2	5	4	4
nl	3	3	5	3	5	3	5	5	5	5	2	3	2	3	3	3	3	3	3	5	5	1	3	2	3	3	2	3	0	3	2	3	3	3	3	3	3	2	4	3	3	3	3	2	4	3	3	5	3
fr	4	4	1	1	1	0	4	3	4	4	4	4	2	4	4	4	1	4	2	5	1	1	3	3	0	0	0	3	3	0	2	0	3	3	3	0	5	3	4	2	3	4	0	5	4	4	1	5	4
nl	4	3	1	0	2	2	3	4	3	5	1	5	5	5	5	0	5	4	5	5	0	1	0	2	1	5	2	4	4	4	1	0	0	2	0	0	3	3	4	0	3	4	1	4	5	5	0	5	5
nl	2	2	0	2	0	3	2	5	2	0	0	4	5	5	4	4	5	4	4	5	5	2	2	4	4	3	2	3	0	0	3	1	0	1	2	3	2	3	3	3	2	4	2	4	4	4	0	5	4
nl	0	0	5	5	5	5	5	5	5	5	5	5	5	5	5	5	5	3	5	5	5	1	5	5	5	5	5	3	3	5	5	5	3	2	5	5	5	5	5	0	5	5	5	4	5	5	5	5	5
nl	2	2	1	0	0	0	0	1	0	0	1	3	3	3	2	4	0	1	0	0	5	4	1	5	5	5	5	5	5	4	5	5	5	5	5	5	5	0	2	2	4	4	4	4	1	5	4	3	5
nl	3	3	2	0	5	5	5	5	4	4	4	5	3	5	4	5	3	5	4	5	1	1	4	4	3	0	1	1	0	1	5	2	0	3	2	5	5	1	0	0	2	4	0	5	5	4	0	5	5
nl	5	5	2	0	0	5	0	4	0	0	1	4	5	5	5	3	3	5	4	1	1	1	1	5	2	2	0	0	3	3	4	3	2	1	0	2	1	5	1	2	2	3	0	4	4	3	4	2	3
fr	0	0	4	3	0	0	0	0	0	0	0	2	5	5	2	5	4	4	2	5	5	2	2	5	2	4	2	4	0	1	0	3	3	1	1	2	5	1	2	1	2	3	0	4	4	3	1	5	1
nl	1	1	2	0	2	3	2	1	1	0	2	3	3	1	2	1	0	3	1	2	0	1	2	3	3	3	2	2	1	2	4	0	2	2	1	1	3	0	0	0	0	0	3	2	1	1	0	4	3
nl	3	0	3	0	4	2	2	1	4	4	3	3	0	2	1	2	0	0	3	1	4	1	1	1	1	4	1	1	2	1	3	1	4	3	4	4	3	0	0	1	1	0	5	0	1	4	1	4	4
nl	2	2	4	5	5	3	5	5	2	5	5	0	5	4	3	0	2	2	3	0	0	2	5	3	4	2	0	0	0	4	5	0	4	5	1	5	5	2	3	4	3	4	0	0	1	0	0	5	0
nl	2	1	0	0	1	3	0	2	1	2	2	0	0	0	0	4	0	5	1	0	4	5	0	5	5	5	5	5	5	5	5	1	3	1	0	3	5	0	0	0	2	1	2	0	1	5	0	5	5
nl	2	2	5	4	5	3	0	3	3	5	3	5	5	2	5	3	2	5	3	5	5	1	5	5	5	5	3	0	3	3	3	1	2	0	0	4	2	5	3	5	0	5	5	0	2	0	0	5	5
nl	2	0	3	2	5	1	0	2	4	5	5	5	5	5	5	5	3	4	4	5	5	1	5	4	5	4	0	1	4	1	4	0	3	3	2	2	5	1	1	0	2	2	0	3	4	3	1	5	5
fr	2	2	5	5	0	1	2	2	3	0	2	0	0	0	0	0	0	0	1	1	5	2	5	5	5	5	5	5	5	5	5	0	5	5	1	5	5	0	3	5	0	0	0	0	0	5	5	5	5
fr	4	1	5	2	3	4	4	5	5	5	4	2	4	1	2	5	1	2	2	0	5	5	5	4	4	3	2	4	2	4	2	1	5	3	1	5	5	0	0	4	0	1	0	2	1	1	1	4	4
nl	2	0	3	4	4	5	2	4	4	4	1	4	3	3	2	2	2	2	3	5	4	3	5	5	4	3	1	3	0	3	2	0	2	2	1	1	4	1	2	4	4	3	5	0	2	0	0	5	5
nl	2	3	4	3	4	1	1	3	2	3	4	2	3	2	2	2	1	1	2	1	2	2	0	4	2	1	1	3	4	3	4	0	4	2	3	4	4	0	0	1	1	3	2	1	3	2	1	5	4
nl	2	2	2	2	4	4	4	4	3	4	4	5	4	3	2	1	3	1	3	5	2	2	3	4	3	0	0	0	0	0	3	0	4	3	1	3	4	2	1	1	2	2	1	2	1	0	0	5	4
fr	3	3	4	5	1	1	1	3	4	4	3	4	3	4	4	4	2	3	3	0	5	3	4	3	0	3	3	2	0	1	2	1	2	4	1	4	5	3	3	5	5	2	0	3	5	3	1	5	2
nl	4	3	4	3	5	5	4	4	5	5	4	2	4	1	4	0	5	5	5	4	3	4	5	5	5	5	4	5	4	3	3	3	3	1	1	3	3	0	3	4	3	3	4	0	0	3	2	2	0
fr	4	4	2	2	0	3	0	3	3	4	3	3	5	4	5	5	5	3	4	5	2	1	2	1	0	2	0	0	0	1	1	0	3	1	2	1	4	3	1	2	4	5	0	3	4	1	0	3	5
nl	1	3	4	4	0	0	0	0	3	1	0	3	4	4	4	5	2	5	5	5	4	2	3	4	3	3	3	4	1	2	4	4	4	3	0	4	4	3	1	1	4	4	5	4	4	1	4	3	1
nl	2	3	1	0	0	0	0	0	0	1	1	3	1	2	2	1	2	2	1	1	0	1	0	0	0	3	1	2	2	1	4	2	2	2	2	4	3	1	0	0	2	1	1	1	1	1	3	3	3
nl	2	3	1	0	0	0	0	0	1	0	2	3	4	4	4	0	3	4	4	2	5	2	0	3	3	1	1	1	0	1	4	2	3	3	0	4	4	3	3	3	3	4	4	5	4	3	4	4	3
nl	3	3	1	1	0	1	0	4	4	3	5	0	0	4	0	5	0	2	0	0	5	2	4	2	5	5	5	3	3	2	4	5	4	0	5	4	5	1	5	2	4	4	5	1	5	5	4	5	4
fr	2	1	4	2	4	1	0	4	2	1	1	1	0	3	0	1	2	0	1	3	5	2	3	5	5	5	2	3	4	5	2	0	4	4	4	2	5	0	3	3	3	2	1	0	1	5	4	5	4
nl	3	2	2	2	5	5	3	3	5	5	4	2	3	4	3	5	4	5	3	0	5	4	2	2	2	4	2	1	2	2	4	0	2	1	0	4	4	1	0	0	1	2	1	2	3	5	0	5	5
nl	3	5	0	0	5	2	5	3	0	0	5	1	1	4	2	4	5	2	3	1	4	1	5	0	0	0	5	5	0	2	5	4	5	5	3	5	5	0	1	3	1	4	0	2	3	5	5	5	5
nl	4	3	1	0	0	0	0	0	2	0	0	4	2	2	2	2	4	5	4	4	5	2	0	4	5	5	3	4	5	5	4	3	3	0	0	3	5	2	1	2	3	1	0	0	2	5	0	5	5
nl	5	0	2	4	4	0	0	4	4	4	3	5	5	0	5	5	4	4	5	5	5	2	3	4	1	0	0	0	1	0	4	0	1	0	0	2	3	0	0	1	0	4	5	0	4	0	0	5	4
nl	3	4	2	1	3	1	1	1	3	4	1	5	5	5	4	4	5	5	4	0	4	5	5	5	5	4	3	4	5	4	1	0	3	1	1	3	4	1	3	5	4	4	5	4	4	0	0	5	5
nl	2	2	4	3	4	3	2	2	3	5	1	3	4	3	5	4	2	3	2	5	5	2	4	4	2	4	4	2	3	2	3	1	3	1	2	4	4	4	2	4	3	3	1	4	4	3	2	3	3
fr	2	3	3	4	2	2	2	4	4	4	4	4	1	3	2	4	4	1	2	4	5	2	5	4	3	4	2	2	0	2	4	4	0	4	3	4	4	0	0	2	2	2	0	4	2	5	5	4	4
nl	5	1	1	2	3	2	3	5	4	3	1	5	5	4	5	5	5	5	5	5	5	1	2	0	3	2	1	2	1	1	4	0	0	0	2	5	2	2	2	5	5	5	5	2	3	0	1	5	5
nl	2	4	0	0	0	0	0	0	0	0	0	1	2	4	0	2	2	5	4	5	1	1	0	2	2	0	0	0	0	1	1	1	4	1	1	4	2	0	3	3	3	3	0	4	4	2	4	4	2
nl	4	3	1	0	0	1	0	0	1	1	0	3	5	4	4	1	5	5	5	5	0	1	1	2	1	0	0	0	0	0	1	0	0	0	0	0	0	3	0	1	0	1	1	0	5	0	0	5	3
nl	2	1	0	0	0	0	5	5	5	0	5	0	0	0	0	0	0	0	0	0	5	4	0	5	5	5	2	5	4	3	5	5	5	5	5	5	5	0	2	0	0	0	5	0	0	5	5	5	5
nl	4	2	3	2	3	2	1	3	2	5	3	4	2	3	2	3	3	2	3	1	2	1	2	2	1	1	2	2	1	0	2	0	2	3	1	3	2	2	1	2	2	2	2	2	2	3	1	3	4
nl	3	1	0	4	5	5	3	3	3	5	4	1	5	2	3	2	1	3	1	4	4	2	0	4	5	4	4	4	4	4	3	1	3	1	0	3	3	2	0	0	0	0	0	1	0	5	0	3	5
nl	0	1	3	2	3	5	3	2	5	4	2	5	3	3	5	3	2	5	4	5	1	3	4	5	4	1	4	4	3	2	3	3	4	0	0	4	5	2	0	1	0	0	5	0	5	2	5	5	0
nl	3	2	1	2	0	0	0	0	0	0	1	3	3	1	4	3	3	3	4	0	3	5	2	3	5	2	1	1	1	2	4	3	4	3	2	3	5	2	2	1	2	4	3	3	2	3	2	4	4
nl	0	1	1	5	0	1	0	1	4	5	1	5	4	4	4	2	4	4	4	0	0	1	4	3	5	3	5	5	4	4	3	0	0	0	4	4	2	2	0	5	3	1	1	1	4	1	0	5	4
nl	1	1	4	4	4	4	2	5	5	5	5	5	5	1	3	1	0	2	5	1	5	5	4	3	5	4	4	2	3	5	5	3	5	5	5	5	5	0	0	0	0	0	0	1	1	4	4	5	5
nl	2	2	0	1	0	0	0	1	2	0	1	0	4	0	2	0	1	2	1	0	4	5	0	0	5	4	4	5	5	4	4	1	3	0	5	0	4	1	1	1	0	0	2	5	0	4	0	2	3
nl	3	3	1	0	0	0	0	0	0	1	4	0	3	1	1	5	0	2	1	0	5	5	0	2	4	5	4	3	3	4	4	4	4	4	3	5	5	0	0	0	0	3	0	5	3	5	5	5	5
nl	1	2	4	2	0	5	0	1	1	2	2	2	0	3	1	4	4	2	5	4	5	2	4	4	2	2	1	0	2	2	4	3	2	3	1	4	4	1	0	1	3	2	1	3	4	0	5	5	5
nl	0	2	3	1	5	1	5	5	5	5	2	0	0	0	0	0	0	2	0	0	5	5	5	1	0	0	5	3	1	0	3	5	0	5	0	1	0	0	0	0	0	0	1	0	0	3	3	5	3
nl	5	4	2	1	2	1	0	1	4	3	2	2	0	5	1	3	4	3	4	0	4	1	4	0	2	1	2	3	3	3	5	5	5	5	5	5	5	1	5	4	3	5	1	3	5	4	5	5	5
fr	4	2	5	4	4	2	1	5	5	5	5	1	5	2	1	3	1	1	0	1	5	1	4	1	1	0	0	0	0	0	3	0	2	1	0	2	4	1	0	1	0	3	4	3	2	0	0	5	1
fr	1	1	3	3	0	0	0	0	1	1	3	0	0	1	1	1	1	2	1	0	4	5	2	2	5	5	3	5	4	3	2	1	3	1	2	4	4	0	0	2	1	0	0	2	0	2	5	3	5
nl	4	5	1	2	0	0	0	2	2	2	1	4	5	2	4	3	5	5	3	0	1	5	0	2	4	4	3	1	1	1	4	0	2	2	3	0	4	1	1	2	2	2	1	3	0	5	2	5	4
nl	4	3	3	3	3	1	3	3	1	0	2	2	3	4	3	4	4	4	3	4	2	1	4	3	2	1	1	2	1	2	4	2	2	3	1	3	2	3	4	4	3	4	1	4	4	1	2	5	3
nl	4	4	0	0	0	0	0	2	3	2	0	3	5	5	5	5	5	5	5	0	0	1	0	2	2	2	0	0	0	0	4	2	0	0	3	2	2	0	4	5	4	4	0	3	5	0	3	4	5
nl	2	2	4	3	5	2	3	3	5	5	4	3	1	2	2	2	0	5	0	5	5	3	5	5	5	2	2	2	4	2	5	0	4	4	0	5	5	0	0	0	0	2	0	0	5	3	0	5	5
nl	1	1	4	2	5	5	0	5	5	5	5	0	2	0	1	0	0	0	0	0	2	5	5	3	5	5	5	5	4	5	5	0	3	5	1	5	5	0	0	0	0	0	5	0	0	5	2	5	5
nl	4	0	3	1	4	0	0	0	4	5	4	5	5	4	5	5	4	3	5	5	4	2	4	4	4	2	1	2	3	1	3	0	1	1	2	4	3	5	1	0	4	3	2	5	5	1	0	5	5
fr	2	1	2	1	3	3	4	3	5	4	3	0	0	4	0	3	0	1	0	4	4	5	2	5	5	4	4	4	3	3	5	3	5	4	5	4	5	0	0	1	0	4	5	2	2	3	4	5	5
nl	4	1	0	0	0	1	0	0	0	1	0	5	5	5	5	0	5	5	5	5	0	1	5	0	0	0	0	0	0	0	0	0	0	0	0	0	0	5	1	5	5	0	5	5	5	5	0	1	0
fr	4	2	1	1	1	0	1	1	2	2	1	1	1	1	0	2	2	1	2	5	1	1	0	0	0	0	0	0	0	0	3	2	3	3	0	3	3	0	0	0	0	0	2	2	2	2	1	5	4
nl	2	4	0	0	0	0	0	0	0	0	0	1	4	4	0	5	3	2	3	0	2	2	0	4	2	2	3	1	1	1	5	5	2	5	0	5	5	0	1	0	2	2	2	3	4	4	5	5	5
fr	4	5	1	2	0	0	5	0	3	3	0	0	0	0	0	0	1	0	0	0	5	1	0	5	5	4	2	4	5	3	5	5	5	5	0	5	5	0	1	1	3	0	0	0	0	5	5	4	5
nl	1	2	1	1	3	5	4	5	2	3	2	1	1	0	1	1	1	3	1	5	1	1	4	4	4	3	0	1	0	4	1	0	2	1	0	0	1	2	0	0	0	0	5	0	0	0	0	3	0
nl	2	3	3	4	4	4	5	2	3	5	4	3	4	2	4	2	3	3	3	1	4	5	3	3	2	3	3	3	3	2	4	2	4	2	2	4	4	3	2	2	3	2	3	1	2	3	2	3	3
nl	5	3	3	3	3	2	0	2	4	5	0	5	5	5	5	5	5	5	5	5	2	1	2	1	0	0	0	0	0	0	1	0	0	0	0	0	0	1	2	3	3	4	5	5	5	3	0	5	3
nl	3	0	4	3	0	1	0	4	1	0	5	4	5	5	5	5	5	5	5	3	5	2	5	3	2	0	0	1	0	1	1	1	1	1	1	2	1	3	2	3	3	2	4	5	5	0	2	5	1
nl	4	1	3	2	2	2	2	2	2	2	2	3	1	3	1	4	3	3	3	0	4	2	1	5	5	5	5	4	5	5	5	3	1	2	3	4	4	0	2	3	2	1	4	4	3	2	5	4	4
nl	4	2	3	1	1	3	2	3	2	4	2	4	5	4	5	5	4	4	4	5	5	1	5	4	3	3	0	1	1	3	3	2	3	1	0	4	5	3	3	3	3	4	1	4	4	2	2	5	5
nl	2	1	3	4	4	4	3	2	3	3	4	4	4	5	4	5	1	3	2	5	3	2	3	2	2	3	3	3	2	1	3	0	0	3	1	5	5	0	2	5	4	3	0	5	4	0	0	5	2
fr	4	5	1	0	0	1	2	0	1	2	0	1	1	0	0	1	0	1	0	2	0	1	5	4	3	0	3	1	3	1	4	0	2	2	1	3	3	0	0	3	1	2	2	4	2	4	0	4	3
nl	3	4	0	1	2	1	3	0	3	1	1	2	4	4	3	3	3	2	4	4	1	2	1	2	2	1	2	2	0	4	2	1	5	2	3	2	4	2	2	3	3	4	1	4	4	1	1	3	2
nl	5	5	4	3	4	4	3	2	4	4	3	0	4	4	0	4	4	5	1	5	2	1	5	1	0	0	0	1	0	0	4	4	2	2	1	3	4	2	1	2	0	5	0	0	4	0	5	5	4
nl	3	1	0	0	0	0	0	0	1	0	0	1	3	3	3	5	2	4	3	1	5	2	0	5	5	5	4	4	4	5	4	4	3	4	2	5	5	3	3	2	3	3	0	3	3	2	5	2	4
nl	4	3	4	2	0	0	0	3	0	0	1	4	1	4	1	4	4	4	4	1	2	2	3	4	5	2	3	3	4	3	4	4	5	4	1	4	5	1	0	0	2	1	1	2	3	3	1	4	4
nl	4	2	1	1	2	1	4	3	3	2	4	2	3	1	3	2	3	3	3	2	1	1	4	2	0	1	1	0	3	2	4	0	1	2	1	3	4	0	0	5	4	4	4	3	1	1	0	4	4
nl	0	2	2	4	2	2	2	2	5	5	5	1	1	0	0	0	0	5	0	2	5	5	2	5	5	5	5	4	4	5	5	2	4	1	0	5	5	0	0	1	0	0	0	1	0	5	2	2	5
nl	4	3	3	2	1	2	2	3	1	2	1	3	4	2	3	1	3	1	2	4	0	5	3	4	2	3	1	3	2	3	4	1	2	3	2	3	4	0	3	1	3	3	1	1	1	5	4	4	3
nl	3	4	3	2	4	4	2	3	3	3	2	3	4	4	2	4	4	2	5	3	1	1	4	3	3	1	4	0	1	1	3	3	2	3	2	1	4	1	0	1	0	3	3	4	4	0	5	4	4
nl	2	1	4	3	0	3	1	3	1	1	2	1	0	1	0	0	0	2	0	2	3	2	3	3	4	4	2	1	2	3	2	1	1	1	0	1	0	1	1	2	2	0	5	1	1	5	0	5	4
fr	4	2	1	2	3	2	3	2	4	4	2	2	3	3	5	5	3	2	4	4	1	1	0	2	4	3	2	3	1	3	5	0	3	3	2	3	4	2	2	2	3	3	0	3	5	0	0	3	4
nl	3	4	0	3	0	0	0	1	0	0	0	0	0	0	0	0	4	2	4	0	4	1	0	1	5	5	1	1	1	4	0	0	0	0	2	0	2	0	3	5	4	1	2	0	0	0	0	0	4
nl	4	4	3	0	0	4	5	5	4	4	4	4	3	0	2	0	0	0	0	0	5	1	0	0	0	5	5	5	0	5	4	0	0	4	0	3	4	0	0	4	1	0	0	0	1	0	0	4	3
nl	3	3	2	2	0	0	0	3	2	3	3	4	5	4	5	4	3	4	5	1	2	1	3	1	2	3	2	3	1	2	5	1	1	3	2	4	4	2	5	4	4	4	2	4	4	2	1	5	4
nl	2	4	4	2	3	5	2	5	5	5	4	2	2	0	2	5	5	1	4	1	2	5	5	3	3	3	1	0	2	3	5	2	3	5	0	4	5	0	0	4	2	5	5	2	2	5	0	5	5
fr	3	4	3	3	2	3	0	4	5	5	4	4	5	4	5	5	5	3	5	5	1	2	3	3	0	4	1	2	0	3	4	1	2	4	0	3	5	3	1	2	2	5	5	5	5	0	0	5	2
nl	5	2	2	5	5	5	5	5	5	5	4	2	1	1	2	1	1	2	2	2	3	3	5	2	1	1	2	2	1	1	5	1	5	5	5	5	5	2	1	1	1	2	1	1	1	2	2	2	5
nl	0	1	4	4	0	2	3	1	2	1	1	4	4	3	2	3	2	4	2	5	4	1	4	2	2	2	0	0	3	0	2	2	4	0	1	3	4	1	1	3	0	4	0	2	1	0	4	3	5
fr	2	5	1	3	2	3	0	5	0	0	1	5	5	5	0	3	5	2	4	0	2	1	5	5	5	2	0	0	0	0	0	0	5	0	0	1	2	5	5	2	5	0	5	5	4	2	0	2	5
nl	2	3	3	1	0	0	0	1	3	3	0	3	5	3	4	3	4	4	4	4	2	2	2	3	1	0	2	0	0	3	3	3	3	3	3	4	3	4	4	3	4	5	3	4	4	4	1	4	4
nl	5	0	5	0	5	5	5	5	5	5	5	2	2	5	0	5	4	5	5	5	5	6	5	2	0	5	0	5	0	2	0	0	5	2	0	3	5	3	5	5	2	2	5	0	2	4	0	5	5
nl	4	3	3	2	0	1	0	3	2	0	2	2	5	3	2	5	5	5	3	1	1	1	5	3	5	1	5	1	4	4	3	4	1	2	0	2	3	2	4	3	3	5	1	4	5	5	5	5	5
nl	4	3	3	1	4	4	3	2	4	5	1	4	4	5	4	4	4	1	5	5	2	1	3	2	0	1	0	0	0	0	3	0	4	2	3	2	4	3	3	4	4	3	3	2	3	5	0	5	5
fr	3	0	1	1	0	0	1	1	3	1	0	1	0	3	0	3	1	2	1	0	5	5	1	5	5	5	5	3	0	5	5	0	5	5	5	3	5	1	3	3	2	2	0	4	4	0	2	5	3
fr	3	3	1	2	0	1	1	0	2	1	1	3	4	4	3	4	3	4	3	2	0	2	1	4	4	4	1	3	2	4	4	4	3	4	3	3	4	3	3	4	4	4	0	4	3	3	1	5	3
nl	5	2	0	2	0	0	0	0	1	1	1	4	1	5	1	5	1	4	2	4	5	2	0	1	5	3	2	2	3	3	5	4	2	4	2	5	4	1	0	1	1	2	0	3	3	5	1	5	5
nl	1	2	0	1	0	0	0	0	2	5	1	5	1	0	0	0	0	5	0	4	2	3	0	2	5	5	0	2	3	3	2	0	4	0	0	0	4	1	2	5	5	2	0	0	0	5	0	0	1
nl	4	3	3	1	2	2	1	4	1	1	1	2	4	4	4	4	4	3	4	5	1	1	0	0	1	1	3	1	0	1	4	3	3	3	4	3	4	4	4	4	4	4	1	3	4	2	4	3	3
nl	0	2	5	5	5	5	5	5	5	5	5	4	0	3	0	4	0	4	0	3	4	3	5	5	5	5	5	5	5	5	1	0	4	4	3	0	5	0	0	0	0	0	2	0	0	4	3	5	5
nl	2	1	5	2	0	0	4	1	1	0	2	0	0	0	0	0	1	0	1	5	5	5	0	3	5	2	5	4	4	5	5	1	4	4	4	5	5	0	0	0	0	0	2	0	0	2	4	5	1
nl	0	0	2	2	0	0	0	0	4	5	0	5	5	5	5	5	5	5	5	0	5	2	0	4	0	0	0	0	0	0	2	0	0	0	0	0	4	5	5	5	5	5	5	5	5	0	0	5	5
nl	2	2	1	1	1	1	1	1	1	0	0	2	2	2	3	2	1	0	4	1	4	3	1	3	4	5	4	4	1	4	3	4	5	4	3	3	5	2	2	2	0	2	1	2	2	3	4	4	4
nl	4	3	0	1	1	1	1	3	1	2	2	3	2	3	1	3	2	3	3	0	4	3	1	3	4	4	2	1	4	4	3	3	4	5	1	3	5	0	2	3	4	4	2	3	3	3	3	3	4
fr	1	0	5	5	0	0	0	0	2	2	3	3	3	5	4	3	3	2	4	0	1	1	3	4	1	3	2	2	1	1	0	0	0	2	0	3	4	5	5	3	2	5	1	3	4	5	0	5	4
nl	0	0	5	5	5	4	5	4	5	4	5	0	2	0	0	4	0	2	1	5	5	5	5	5	5	5	5	5	5	5	4	1	3	5	1	4	5	0	2	4	1	4	4	1	1	4	2	0	4
nl	3	1	2	2	4	3	1	3	5	5	4	0	0	0	0	0	0	1	0	0	4	5	0	4	5	3	0	2	4	3	3	1	2	2	2	1	4	0	1	1	0	0	1	0	0	5	0	5	4
nl	3	1	3	3	5	3	4	4	5	5	3	3	2	3	4	4	2	4	4	4	5	2	4	3	1	3	1	1	1	1	3	1	3	3	1	3	4	1	1	3	1	3	2	3	3	2	1	5	3
fr	2	5	2	1	3	2	3	2	1	1	0	4	5	4	3	3	3	4	4	5	0	1	0	1	0	0	1	1	0	1	2	1	0	0	4	2	2	2	4	4	4	4	3	3	5	0	1	5	3
nl	4	2	1	1	3	4	3	4	4	4	4	1	1	2	2	0	2	4	2	4	2	2	1	5	4	4	0	3	2	3	3	0	3	4	2	4	5	0	1	0	1	0	4	0	1	3	0	4	5
nl	3	5	1	1	3	2	1	0	2	3	1	2	5	4	5	3	5	2	4	5	0	1	2	0	1	1	1	0	0	0	0	3	2	1	2	2	3	3	5	4	0	0	5	3	3	5	0	2	4
nl	3	2	0	0	1	5	0	3	4	3	2	5	5	4	5	5	5	5	5	5	0	6	5	3	0	0	0	1	1	3	0	0	4	0	3	0	4	1	5	4	5	5	5	0	3	0	0	5	3
nl	3	3	1	2	5	5	5	5	5	5	5	2	2	0	0	0	1	0	2	5	0	1	0	0	0	4	2	0	3	4	3	0	5	1	1	3	4	0	0	2	1	0	5	0	0	0	0	4	5
fr	2	0	4	2	3	2	2	0	1	0	0	0	0	5	0	5	2	5	2	5	5	2	1	4	5	5	5	2	5	5	0	2	2	3	0	5	5	2	2	1	2	3	1	2	5	5	5	5	5
fr	2	2	2	3	0	0	0	0	2	0	0	0	0	3	1	2	0	1	2	3	2	5	3	4	5	4	1	4	5	5	5	3	5	1	5	4	5	0	0	0	0	0	0	4	3	5	0	5	5
nl	4	5	2	0	3	0	1	3	3	5	2	5	5	3	5	3	3	4	3	5	0	1	3	0	0	0	0	0	0	1	3	0	3	0	0	3	4	0	0	2	0	2	5	3	3	2	0	5	3
nl	4	3	3	3	5	2	0	5	3	5	3	0	1	1	1	1	0	1	1	1	4	5	4	2	4	3	3	2	3	3	5	2	5	3	0	4	5	0	1	5	3	1	4	0	2	5	4	2	4
nl	3	1	2	0	3	3	4	3	2	3	3	5	5	3	4	3	3	2	4	5	3	1	2	2	2	0	3	1	1	2	3	1	2	2	2	3	2	3	3	3	4	3	3	3	3	3	1	4	4
fr	1	0	2	4	0	0	4	2	4	2	2	0	2	0	0	3	0	0	0	2	5	5	0	5	5	5	5	4	5	4	5	2	5	5	2	5	5	0	0	0	0	0	2	0	0	2	0	5	2
nl	1	0	5	4	5	5	5	4	4	5	5	5	0	2	0	2	0	2	2	2	5	3	5	5	3	1	5	1	3	5	5	3	1	5	2	5	4	0	1	1	1	3	5	1	2	5	3	5	5
nl	2	2	2	2	2	5	3	4	2	4	3	2	4	2	1	4	3	1	2	4	2	1	1	2	3	4	1	1	1	2	1	0	2	2	2	1	2	1	2	4	1	0	1	2	2	3	2	5	4
nl	2	5	0	0	5	5	2	0	5	5	5	0	2	0	0	5	0	2	0	0	0	5	2	0	5	3	5	0	0	0	3	0	3	3	5	3	5	0	0	0	0	0	5	0	1	0	0	5	0
nl	4	2	4	1	2	1	3	3	3	2	3	0	4	2	1	2	1	2	1	4	3	2	5	4	3	2	0	2	3	2	1	1	1	4	0	2	4	2	5	5	5	5	2	2	2	3	1	5	5
fr	0	0	4	2	0	3	0	4	5	5	5	1	1	0	0	2	2	0	1	5	1	1	0	0	0	5	2	2	4	2	5	4	5	5	2	5	5	0	0	0	0	0	3	0	0	0	3	0	0
nl	3	3	3	2	3	3	3	3	3	3	3	5	5	3	5	3	5	2	5	0	3	1	3	5	5	5	3	3	5	5	3	0	3	3	3	3	3	3	3	3	3	4	3	4	2	5	0	5	5
nl	2	2	1	2	1	2	1	3	1	2	2	3	2	2	3	3	3	3	3	2	0	1	2	0	0	4	1	1	0	1	2	1	2	1	2	1	2	1	2	3	3	1	0	2	2	1	0	4	3
nl	1	2	3	2	3	2	1	2	2	3	3	1	0	1	1	3	1	2	0	3	5	6	3	5	5	3	3	4	3	5	2	0	1	5	3	2	3	1	2	2	3	4	3	0	1	5	2	5	3
nl	0	0	4	5	5	5	5	5	5	5	5	0	0	0	0	0	0	0	0	5	5	5	5	5	5	5	5	5	5	5	5	5	5	5	5	5	5	0	0	0	0	0	0	0	0	5	5	5	5
fr	5	4	3	2	0	1	0	0	1	0	0	0	0	4	0	4	0	0	0	0	5	5	0	5	5	4	3	3	1	3	3	0	0	0	0	1	1	0	2	2	2	1	0	3	3	1	0	3	5
nl	3	2	3	3	4	3	4	1	2	3	1	4	1	1	2	2	3	3	3	0	4	1	3	2	1	2	1	1	0	2	0	0	1	1	0	1	1	1	1	1	1	1	2	1	2	0	0	4	2
fr	3	2	3	3	3	5	4	4	3	5	3	3	5	3	5	5	5	2	5	5	3	2	3	4	2	1	2	1	0	2	4	2	5	2	3	3	4	5	5	5	5	4	2	5	3	3	2	5	3
nl	3	2	3	3	2	2	1	2	5	5	4	3	0	2	0	4	2	1	1	3	0	1	2	1	3	3	3	2	2	3	4	3	3	4	3	4	5	0	1	5	3	2	4	1	2	0	2	5	3
nl	5	1	3	4	5	5	4	5	5	5	5	5	3	5	3	5	0	5	0	5	5	6	5	4	3	0	0	3	4	2	5	0	5	5	0	5	5	0	0	0	0	2	5	2	5	0	0	5	5
fr	3	2	2	4	0	0	0	0	2	0	0	0	1	5	1	5	0	2	0	5	5	2	0	5	3	5	1	3	4	3	3	0	4	5	0	4	5	0	0	1	5	5	0	3	5	0	5	5	3
fr	1	2	2	3	2	2	1	3	4	4	3	1	1	2	1	2	3	1	1	1	1	3	3	4	4	1	1	2	1	1	1	1	2	3	0	2	2	0	0	1	1	2	1	1	2	0	0	5	2
nl	5	0	4	5	0	1	0	2	2	3	2	2	2	1	2	2	1	2	2	2	5	2	5	1	0	2	0	0	0	0	5	1	2	2	2	0	5	0	0	0	2	0	2	0	0	0	0	5	5
nl	1	2	4	2	5	5	5	4	5	5	4	1	2	3	1	0	2	1	2	0	4	5	5	4	0	2	2	3	1	1	4	2	2	3	2	4	2	1	1	0	2	1	4	2	0	0	0	4	4
nl	4	3	5	3	2	2	1	3	5	5	5	4	3	2	3	0	1	5	3	5	1	1	1	0	4	3	2	3	2	4	2	1	1	1	3	3	4	0	2	3	5	5	1	2	0	3	0	5	5
nl	3	1	3	3	1	1	2	3	3	4	2	2	2	1	1	3	1	3	2	4	4	1	4	3	3	3	0	0	3	1	2	2	0	0	1	1	2	1	0	1	1	1	4	1	2	5	4	4	5
nl	4	3	4	2	3	3	3	2	3	3	3	3	4	3	4	3	4	2	4	1	3	1	2	1	1	1	2	1	1	2	4	4	3	2	3	3	2	3	4	3	4	3	2	2	2	3	2	3	2
fr	2	3	3	4	2	0	3	3	4	5	3	3	5	3	1	2	2	3	2	5	4	1	5	4	3	3	0	4	2	0	3	1	2	4	3	3	5	0	1	1	4	2	4	2	2	3	2	5	1
fr	2	2	3	2	3	2	4	1	3	3	1	0	4	2	1	1	0	1	1	5	3	2	4	3	4	3	3	5	2	3	5	1	5	4	2	2	3	4	4	2	2	3	2	0	2	0	1	3	3
nl	3	4	1	1	0	0	0	1	2	0	1	4	5	5	5	3	4	4	4	5	1	1	4	0	0	0	0	1	0	0	1	1	0	4	4	1	2	2	4	4	4	5	5	3	3	0	0	4	4
nl	2	1	4	3	1	2	4	0	3	2	1	3	0	2	0	1	3	3	3	3	5	5	3	5	5	4	4	4	5	5	5	3	5	3	2	3	4	0	0	1	0	2	2	0	2	4	2	2	2
nl	2	3	1	0	0	1	0	3	2	1	3	3	2	1	3	3	4	1	4	2	2	2	0	3	3	1	1	0	0	0	5	1	3	4	2	5	5	1	2	2	3	3	2	1	1	5	4	4	4
nl	1	3	3	4	0	1	3	2	1	2	4	3	5	5	3	5	4	4	3	5	4	1	3	5	5	4	4	5	4	4	4	3	2	3	2	2	3	5	3	3	4	5	2	5	5	5	4	4	5
nl	4	4	1	0	0	0	0	0	5	5	0	5	5	4	5	5	3	5	4	5	0	1	0	4	5	4	0	1	5	0	0	0	0	0	0	2	0	5	5	5	5	5	0	5	5	2	0	3	5
nl	2	2	2	2	0	0	0	0	0	0	1	0	0	0	0	1	0	3	0	0	5	5	2	5	5	5	5	4	5	4	4	5	1	2	2	3	4	0	0	0	0	0	4	0	0	5	5	5	5
nl	4	2	1	2	0	1	0	3	2	1	2	3	4	5	4	5	4	3	4	2	3	3	1	5	4	4	4	4	4	4	5	5	4	5	4	5	5	2	2	3	5	4	2	3	3	5	3	5	5
nl	3	2	0	2	0	0	0	1	2	2	2	3	4	2	3	1	2	2	3	1	1	2	2	3	4	4	0	2	0	4	1	0	2	1	1	1	2	4	2	3	3	2	1	2	2	0	0	3	3
nl	4	3	0	2	0	0	0	0	0	0	1	1	1	3	1	4	1	2	1	0	3	3	0	3	4	1	4	3	4	3	5	5	5	5	4	5	5	0	0	0	2	3	0	2	3	3	5	5	3
nl	3	2	1	1	1	2	1	1	1	2	4	1	2	1	0	1	1	1	0	1	2	2	1	1	4	2	2	4	4	3	5	2	5	5	4	5	5	1	1	1	1	1	2	3	2	1	4	5	2
nl	4	3	2	0	1	1	1	2	1	1	1	4	4	4	4	5	4	3	4	4	0	2	5	0	0	1	3	2	2	3	4	0	4	3	4	2	4	3	3	1	3	4	1	3	4	1	1	5	3
nl	5	0	1	1	0	0	0	2	1	0	1	5	5	4	5	5	5	4	5	5	1	2	0	2	1	1	0	1	0	2	3	2	1	2	1	3	3	3	4	4	4	3	3	3	4	0	0	4	4
nl	1	2	0	1	2	3	1	2	3	3	3	0	3	0	1	0	0	1	0	4	5	5	1	1	5	2	2	1	4	4	2	1	5	0	1	2	4	0	0	3	3	1	3	0	0	0	0	0	4
nl	3	2	4	4	5	3	5	3	5	5	4	3	2	3	3	2	5	1	4	0	5	2	2	3	1	4	1	1	0	4	5	2	5	4	1	5	5	1	1	0	2	2	0	1	4	4	2	5	3
nl	4	2	3	3	2	3	3	3	4	5	4	4	2	5	3	5	2	5	2	5	1	1	4	4	4	4	3	1	0	1	5	1	1	3	1	4	4	4	3	5	2	5	4	1	5	2	0	5	5
nl	4	3	1	2	1	2	3	3	2	0	1	5	4	3	4	5	4	4	5	4	3	1	4	2	0	1	0	1	0	0	4	1	1	1	4	3	3	1	1	4	2	2	4	3	4	1	0	5	3
nl	0	0	5	5	5	5	5	3	5	5	3	3	0	3	0	2	0	3	0	5	5	6	5	5	3	2	1	3	0	3	5	0	3	4	3	5	5	0	0	3	0	3	5	0	3	0	3	5	0
fr	1	0	5	5	5	2	5	5	5	5	5	5	2	3	0	5	0	1	4	0	5	1	5	3	4	5	4	4	0	3	5	3	3	5	3	5	5	2	5	4	2	5	1	4	0	5	5	5	3
nl	2	2	0	1	5	1	1	1	5	4	1	1	1	3	1	1	2	2	1	0	1	5	2	1	3	5	3	1	3	3	3	1	1	1	1	3	3	0	0	4	0	1	1	0	2	0	1	5	3
fr	3	4	2	5	3	4	4	5	4	5	3	2	5	3	3	4	3	3	4	4	2	2	5	2	1	0	1	2	2	0	3	1	3	4	1	2	5	3	2	1	3	4	2	3	3	0	1	3	2
nl	2	4	5	2	0	3	4	3	3	1	0	5	5	4	5	4	3	5	5	5	4	2	3	5	0	3	0	1	4	2	4	3	3	3	0	4	3	2	3	3	3	4	5	4	4	2	4	4	5
nl	3	3	4	4	4	4	2	4	3	5	4	4	4	4	5	5	3	5	4	5	4	3	4	4	4	4	0	0	0	0	4	0	0	1	0	4	2	2	3	5	2	3	5	5	5	5	0	5	5
nl	5	3	3	0	5	5	4	5	3	5	5	3	1	4	4	5	3	3	4	5	3	1	2	1	1	0	0	0	0	0	5	0	4	2	2	4	5	0	0	0	2	3	0	3	3	3	0	5	5
nl	4	1	3	2	0	0	0	3	0	1	3	0	0	0	0	0	1	0	0	5	5	5	3	2	5	4	3	1	2	3	4	2	2	5	0	3	5	0	0	0	0	1	0	0	0	3	3	3	5
nl	2	2	4	2	0	0	0	0	2	1	1	2	2	4	1	5	2	2	2	1	4	2	5	4	5	3	4	4	4	4	5	4	4	5	4	4	5	2	2	0	2	4	1	2	4	5	4	5	5
nl	1	3	4	4	5	4	1	1	5	5	3	1	1	2	1	2	2	1	4	0	3	3	3	4	3	4	4	4	3	3	2	1	4	2	5	1	4	0	0	3	1	2	4	0	0	0	1	5	1
nl	2	2	3	3	0	0	1	0	0	1	1	2	4	3	3	3	4	3	4	2	1	2	2	2	4	2	2	2	1	2	3	3	2	3	2	3	1	2	2	4	2	3	0	3	3	2	2	5	3
nl	3	2	3	3	3	3	1	4	1	1	1	4	4	2	2	3	4	1	5	4	5	1	2	4	5	4	2	4	3	4	1	1	3	2	2	2	4	1	1	1	2	2	1	0	2	1	0	2	5
fr	2	2	3	4	0	1	0	2	1	0	2	4	4	5	4	5	1	4	3	0	3	2	5	5	5	4	1	1	2	3	5	1	5	5	4	3	5	0	0	0	0	5	0	2	3	2	3	5	5
nl	4	4	0	1	4	0	1	0	2	4	1	1	0	3	1	2	3	1	3	1	3	1	0	0	0	4	3	2	3	2	2	1	2	3	3	2	2	0	0	2	3	3	1	1	2	3	2	4	4
nl	5	3	4	1	0	1	0	0	0	0	0	5	5	4	4	5	4	5	5	0	0	1	0	0	3	2	0	0	0	0	5	5	4	4	2	3	5	0	5	5	3	5	5	5	5	5	0	5	4
nl	4	4	5	4	4	1	5	5	4	5	3	2	4	2	5	0	1	4	5	5	5	1	5	3	3	4	0	0	0	4	1	5	0	0	0	2	0	0	5	5	5	5	0	1	2	0	0	5	2
nl	4	4	1	0	2	2	1	1	3	4	3	4	1	3	4	3	2	5	3	0	3	1	0	2	0	2	0	1	0	0	0	0	1	2	1	3	3	0	2	5	5	0	0	0	3	0	2	5	0
nl	4	1	3	3	1	5	0	4	2	1	4	0	2	2	0	2	1	2	5	0	3	5	5	3	4	2	3	3	4	3	4	3	3	2	1	2	3	0	1	3	2	2	3	0	2	4	1	3	3
nl	4	3	3	3	4	3	1	3	4	4	2	4	4	2	3	3	4	1	4	1	4	3	4	2	2	3	1	1	1	3	5	2	3	4	2	5	2	0	0	3	0	1	1	2	1	3	1	3	3
nl	3	2	3	3	3	2	2	3	4	5	4	4	4	4	4	4	3	3	4	2	5	1	5	3	2	3	0	0	3	2	4	3	3	5	1	4	4	0	0	5	3	5	2	3	4	1	0	4	5
nl	3	2	1	2	1	1	0	1	1	1	1	3	1	2	1	3	1	1	1	1	2	1	1	4	3	1	1	1	1	1	5	1	4	5	3	2	5	4	1	5	2	2	2	3	4	1	3	1	2
nl	1	0	5	4	5	4	1	5	5	5	3	2	0	2	0	1	1	0	5	2	5	2	5	4	2	0	5	3	0	0	5	0	0	5	0	5	5	0	0	0	0	0	0	0	4	5	0	5	3
fr	2	1	4	3	5	2	2	3	5	5	5	2	0	2	0	2	0	1	0	3	4	1	3	2	2	2	2	2	2	3	3	0	3	5	3	4	5	2	2	2	3	2	1	4	0	0	0	4	4
nl	4	3	4	4	3	4	3	4	5	5	4	3	3	5	3	3	1	3	3	2	2	3	2	3	1	2	1	0	0	2	3	0	1	2	4	4	3	1	3	5	1	3	3	1	4	1	0	5	4
nl	3	3	3	2	5	3	1	3	5	5	3	4	4	4	5	3	3	3	4	2	2	1	0	4	2	1	0	2	3	1	5	2	2	2	1	5	4	2	1	1	3	4	0	2	3	1	1	5	5
nl	5	3	1	0	1	0	1	0	1	3	1	4	5	4	4	4	4	4	4	4	0	1	0	0	0	0	1	1	0	0	1	2	2	1	0	1	2	2	4	4	4	4	4	4	4	0	1	4	3
fr	2	2	1	3	1	0	2	1	1	1	1	0	0	3	0	3	0	1	1	1	3	4	0	4	5	4	5	3	3	3	5	2	4	5	4	3	4	0	0	0	1	2	4	2	2	3	3	5	5
nl	4	4	3	1	1	1	0	1	3	5	1	4	4	5	3	5	4	5	4	3	4	1	2	0	1	0	0	0	1	2	3	0	3	1	0	2	3	2	4	5	4	2	1	1	5	4	1	5	3
nl	2	2	3	4	0	4	3	3	4	2	3	2	5	0	5	0	2	0	3	1	5	4	3	3	5	4	4	3	2	3	5	4	5	5	4	5	5	0	0	0	0	1	0	1	1	5	3	5	5
nl	4	5	1	2	5	5	5	5	4	3	3	5	5	2	4	2	0	2	2	1	0	4	0	3	0	2	0	0	1	1	4	0	2	1	2	4	4	1	0	0	1	5	2	5	4	4	0	4	4
nl	4	5	0	5	3	2	1	0	5	5	3	2	4	2	0	3	4	1	2	0	1	2	5	5	5	0	5	1	0	0	2	5	4	2	5	5	4	1	0	1	0	5	0	2	2	5	0	4	5
fr	4	5	1	2	2	2	1	0	0	0	0	3	5	3	4	2	5	5	4	5	1	1	0	2	1	0	2	1	0	0	0	2	1	0	0	2	2	5	5	4	5	4	4	3	5	0	0	3	0
fr	3	2	4	0	5	5	2	5	5	5	5	0	3	2	0	2	0	0	0	5	5	1	5	5	2	0	2	0	3	1	0	0	5	2	2	2	5	0	0	0	2	0	0	0	2	5	0	3	3
nl	2	2	2	2	3	3	1	1	2	4	2	4	1	2	2	4	2	2	3	4	5	1	5	5	2	3	1	0	3	3	4	2	1	2	0	0	1	0	1	2	2	3	1	3	2	2	3	4	0
nl	2	1	3	1	3	2	1	1	0	3	1	2	0	1	0	2	0	2	0	2	2	1	2	1	0	2	0	1	0	3	2	0	0	1	1	2	2	1	1	1	1	0	1	0	2	0	3	5	3
fr	3	3	3	3	5	5	1	4	4	3	3	1	5	4	5	4	4	4	4	5	3	2	5	4	4	3	1	3	2	3	4	1	5	5	2	4	5	4	4	3	4	4	0	4	4	4	5	5	3
fr	3	1	3	2	2	3	2	1	3	5	3	3	3	1	4	2	2	5	2	0	0	1	2	3	3	1	0	2	0	1	2	1	1	0	0	3	5	1	1	3	2	2	4	0	2	2	2	4	0
nl	4	3	0	1	0	0	0	0	0	0	0	0	0	2	0	3	3	1	4	0	1	5	1	3	4	2	3	3	0	3	5	2	4	3	4	3	5	0	4	0	4	5	2	0	4	1	1	4	0
fr	3	3	3	4	3	3	3	5	2	2	3	2	3	5	2	3	4	3	3	2	3	2	5	3	3	3	2	3	3	3	3	2	2	2	3	2	3	3	2	3	3	3	4	4	4	2	2	5	4
nl	4	3	2	1	0	0	0	3	0	1	1	4	5	3	3	3	4	3	3	2	4	1	3	2	3	3	3	1	3	3	4	3	2	3	3	3	4	3	3	3	3	3	4	3	3	2	4	5	3
fr	1	1	2	2	0	0	4	4	2	2	4	0	0	0	0	1	2	0	1	0	4	2	0	4	5	4	2	5	5	5	2	4	2	5	5	5	5	0	0	1	0	0	0	0	1	5	5	5	4
fr	2	0	5	0	3	2	2	0	2	5	5	0	0	2	0	0	0	3	0	0	5	6	0	5	5	5	5	5	5	5	2	0	5	2	0	2	2	0	2	2	0	3	0	0	0	0	0	5	5
nl	2	3	3	2	3	3	2	4	4	4	4	1	2	1	2	1	1	4	3	0	4	3	1	5	4	3	1	2	2	2	3	2	3	2	1	4	4	1	1	1	1	1	3	2	0	2	1	5	4
nl	3	3	1	2	0	0	0	1	1	0	0	1	0	1	1	1	2	3	2	0	4	2	0	3	4	1	1	3	2	1	4	5	5	5	1	5	5	1	2	1	3	3	4	2	1	2	3	4	4
fr	4	4	3	2	1	1	0	2	2	1	2	4	4	5	4	4	4	4	4	0	3	2	3	1	4	4	1	0	0	1	3	4	3	2	3	3	5	4	4	5	4	5	1	4	4	1	2	3	3
nl	4	4	2	0	5	3	0	3	4	4	4	5	5	3	4	2	5	2	4	5	4	1	5	2	0	0	0	0	0	0	2	0	5	4	3	5	5	0	2	2	3	3	0	0	3	0	2	2	1
fr	4	3	4	5	4	2	3	4	5	4	4	2	0	0	0	0	0	1	0	4	5	2	5	5	5	0	1	1	1	1	4	0	4	4	2	4	5	0	1	0	2	1	1	0	0	2	1	5	4
nl	3	3	2	3	4	3	3	0	3	5	2	5	5	5	5	5	4	3	4	5	0	1	2	2	3	4	1	1	4	3	2	0	2	0	3	0	2	2	2	3	3	0	4	0	3	0	1	5	5
nl	5	2	2	1	5	5	5	5	5	5	5	3	1	1	5	1	5	2	5	0	5	2	5	4	1	0	0	0	0	0	5	0	4	5	3	4	4	3	0	2	0	2	0	1	1	4	3	5	0
nl	4	4	1	1	1	0	0	0	2	3	0	2	1	1	2	2	4	4	4	2	0	1	1	0	0	0	2	1	0	0	4	2	1	4	0	3	2	0	0	0	0	4	4	2	1	0	3	3	1
fr	3	3	5	5	5	0	0	5	5	5	5	3	5	3	1	3	3	3	2	5	5	1	5	5	5	2	2	5	3	5	2	2	3	3	0	3	5	4	5	5	3	3	0	5	2	0	0	5	5
nl	3	1	4	4	5	5	5	5	5	4	5	2	2	2	1	1	2	5	2	1	5	4	3	1	1	1	1	3	1	1	4	3	3	3	1	4	5	2	4	1	2	2	1	1	1	2	1	5	4
nl	4	1	5	4	0	0	5	3	0	0	0	5	5	4	5	5	5	2	5	5	5	1	5	3	5	3	0	2	2	3	0	0	0	0	0	0	0	0	0	5	1	5	0	2	5	0	0	5	0
nl	2	3	3	2	3	3	1	3	4	5	3	4	2	4	2	1	1	4	3	1	4	1	3	3	2	0	3	0	0	0	4	0	4	2	0	3	5	0	0	0	4	3	0	1	2	3	0	4	2
nl	4	3	2	1	1	0	0	2	1	1	2	3	3	5	3	5	2	4	3	4	2	1	1	1	1	2	4	2	0	2	2	5	4	4	3	5	4	5	4	4	5	5	3	3	4	0	5	4	1
nl	4	3	1	0	5	5	5	5	5	5	5	4	5	3	5	5	2	2	5	1	5	3	5	4	4	1	0	3	3	2	5	5	4	5	5	5	5	1	0	1	5	5	5	1	2	5	0	5	5
nl	0	0	5	4	5	5	4	5	4	5	3	3	2	4	3	4	5	2	5	5	5	1	5	4	1	2	1	1	1	2	1	1	3	2	2	4	5	1	2	2	0	3	4	2	4	0	2	5	1
nl	2	3	1	2	1	1	2	0	2	3	1	3	2	2	3	2	2	4	3	5	0	1	1	1	1	4	1	1	0	0	4	1	2	2	4	2	2	2	1	2	2	1	4	0	1	0	0	2	2
nl	2	2	4	4	5	4	5	5	5	5	3	5	5	5	2	5	5	3	5	5	4	2	5	2	0	3	0	0	0	0	5	0	2	2	2	5	2	0	0	0	0	0	2	2	2	0	0	5	0
fr	1	1	3	2	3	2	1	4	5	3	2	0	0	0	0	2	0	0	0	2	4	4	2	5	5	2	1	3	3	4	5	5	4	5	3	4	4	0	0	0	0	0	1	1	0	5	4	4	4
nl	1	1	1	0	2	2	2	2	5	5	2	3	1	2	2	4	3	2	2	4	5	2	0	5	5	5	5	3	4	5	5	2	2	4	3	4	5	2	1	2	1	3	1	2	2	5	1	5	5
nl	5	0	3	0	5	0	0	0	5	5	5	5	5	5	5	5	5	5	5	0	5	1	5	5	5	5	0	2	5	5	5	0	0	0	0	5	5	5	0	0	0	5	0	5	0	0	0	5	5
nl	2	3	5	5	4	5	5	5	5	5	3	5	5	5	5	5	5	4	5	5	3	2	5	4	4	5	0	3	0	5	0	0	3	0	0	0	3	5	4	1	5	4	0	0	4	0	0	5	0
nl	4	0	1	2	3	0	1	0	4	5	4	3	2	3	1	4	2	1	3	4	5	2	4	5	5	5	1	4	4	5	3	1	2	2	2	3	3	1	1	3	2	4	3	2	2	0	1	4	3
nl	5	4	1	1	2	0	1	1	3	4	0	5	5	5	4	2	5	3	4	0	0	1	1	1	2	0	2	0	0	0	1	0	2	0	0	3	2	3	0	2	1	3	3	2	3	4	0	4	4
nl	5	4	2	2	4	4	1	4	4	4	4	4	4	4	5	4	3	4	4	5	2	1	1	0	1	2	2	1	1	1	3	1	2	3	1	3	3	3	3	3	1	4	1	3	4	2	0	4	4
nl	5	2	4	0	0	0	0	0	0	0	0	5	5	4	5	4	4	5	5	5	4	2	3	1	1	1	1	0	0	0	1	0	0	0	2	2	0	4	4	5	5	4	4	1	4	3	0	5	4
nl	1	2	1	2	3	2	2	1	5	4	2	2	1	2	2	3	1	2	4	2	4	2	2	5	4	5	3	4	3	4	5	3	4	4	3	4	4	1	0	1	2	2	0	2	3	4	4	3	4
nl	4	3	1	1	4	3	1	4	4	5	4	4	5	4	5	5	4	3	5	5	0	1	3	1	0	1	0	2	0	0	4	0	3	1	2	2	5	3	2	4	4	5	0	4	4	0	0	4	5
fr	2	5	2	2	3	0	0	4	3	2	3	0	0	0	0	0	0	2	0	5	0	1	0	5	5	0	5	0	0	4	5	0	5	0	0	2	5	0	3	5	5	5	0	0	0	0	2	0	0
nl	2	3	4	3	2	2	0	5	3	0	3	5	5	4	4	3	5	4	4	4	4	2	3	4	4	3	1	3	3	3	3	0	3	1	3	1	3	3	2	2	3	2	4	0	4	4	2	4	3
nl	1	1	4	3	5	4	4	4	4	5	4	4	4	2	4	2	1	3	4	3	5	5	4	3	3	3	2	2	0	1	4	1	3	1	0	1	4	4	2	3	4	3	2	3	1	2	1	4	4
nl	4	3	0	0	0	0	0	0	0	0	0	0	0	1	2	1	1	4	4	0	4	5	0	0	5	0	4	1	3	0	5	5	3	5	4	5	5	0	0	0	2	5	1	1	0	4	5	5	5
nl	4	3	5	2	5	5	3	5	5	5	5	2	2	2	2	1	3	3	4	5	5	1	5	2	0	0	0	0	5	3	1	1	4	2	0	2	4	0	5	5	4	1	5	2	0	5	5	5	0
nl	5	4	2	4	0	0	0	0	1	5	1	4	5	4	5	4	5	0	4	0	0	1	0	0	0	0	0	0	0	0	0	0	0	1	0	1	1	0	0	3	4	5	5	0	5	0	0	5	1
fr	1	0	4	3	0	1	0	1	4	3	1	0	0	0	0	4	1	2	1	3	5	6	4	5	5	4	4	4	4	5	3	4	4	5	1	5	5	0	1	1	1	2	0	0	0	3	1	4	4
fr	1	2	3	3	0	0	0	0	0	0	4	1	1	1	0	2	1	3	1	0	2	1	2	4	4	3	5	4	4	2	4	2	5	3	4	2	4	1	0	0	1	0	1	0	1	1	1	3	2
nl	3	2	4	2	5	5	5	5	5	5	5	4	4	2	3	3	5	4	4	2	4	2	5	5	3	4	3	1	1	1	5	0	2	4	1	5	4	0	0	3	2	3	5	4	5	5	5	5	5
nl	4	4	2	1	2	0	0	1	2	3	1	5	5	4	5	4	5	3	4	5	0	1	0	2	2	4	4	0	1	1	4	0	0	1	0	0	2	2	0	2	0	5	5	3	2	0	0	5	4
nl	2	2	0	0	0	0	0	0	0	1	0	5	5	5	5	5	5	5	5	5	5	2	0	3	3	0	0	0	3	0	3	1	2	0	0	3	3	5	4	5	5	5	5	5	5	0	2	3	3
nl	3	0	3	4	0	0	0	5	5	1	3	5	0	5	5	5	3	5	5	2	5	2	4	5	5	0	5	5	0	0	4	3	5	0	5	4	5	0	3	2	4	5	1	4	5	5	5	5	4
nl	5	3	4	4	5	1	4	1	4	5	4	5	5	5	5	5	5	5	5	5	4	1	4	1	1	0	0	3	0	0	3	0	2	4	0	5	4	4	3	3	2	3	0	4	4	3	0	4	5
nl	5	3	1	3	3	3	3	3	3	3	4	5	5	5	5	5	5	5	5	5	0	1	3	0	0	4	0	0	0	0	5	0	2	2	3	0	3	4	5	5	2	5	4	4	5	3	0	5	3
nl	4	2	4	4	4	5	2	4	5	5	5	2	5	2	5	1	3	4	4	0	5	4	5	3	1	2	0	1	2	0	2	2	4	2	0	3	4	1	1	2	1	3	2	1	2	3	2	5	3
fr	4	1	2	2	0	2	0	4	0	2	4	0	1	0	1	0	0	3	0	0	5	5	2	5	5	4	4	4	4	4	4	1	4	2	5	2	4	0	0	1	1	1	0	0	0	4	2	4	4
nl	5	3	4	3	0	0	5	2	1	1	0	5	5	5	4	5	5	4	5	5	4	1	5	0	0	0	0	0	0	0	5	2	1	3	3	5	5	3	2	5	5	5	3	5	5	0	5	5	5
nl	3	4	4	2	5	5	2	5	5	5	5	4	0	5	1	2	5	3	5	2	2	4	5	4	5	3	2	2	2	2	4	0	5	5	5	5	5	0	0	0	5	5	5	0	0	0	0	5	5
nl	3	4	2	1	0	0	0	1	0	0	0	4	4	4	4	4	3	3	3	0	2	1	1	1	0	3	4	1	1	1	4	2	2	3	3	3	3	4	3	3	4	4	1	3	3	2	3	4	3
nl	4	0	2	3	4	5	0	2	5	5	3	0	4	4	3	5	0	2	2	5	4	2	5	4	3	0	0	1	1	1	5	1	4	2	4	4	4	0	1	1	0	3	2	5	4	5	2	5	5
nl	3	1	5	4	5	5	3	4	4	5	4	1	1	2	4	1	3	4	4	1	4	3	4	4	2	2	5	3	1	3	5	3	2	4	1	4	4	1	1	1	1	3	1	2	3	3	1	4	3
nl	4	2	5	2	5	5	4	5	5	5	4	2	4	4	4	2	1	4	2	0	5	1	5	5	4	4	0	0	4	2	5	0	4	1	0	4	5	0	4	4	4	2	1	0	2	0	0	3	2
nl	4	2	2	2	4	2	3	4	4	4	4	2	2	2	2	1	2	2	1	0	3	1	5	2	2	1	2	3	0	2	4	0	3	4	2	2	3	3	1	3	2	2	4	3	1	0	2	5	2
nl	4	3	2	0	5	4	0	3	4	5	5	5	5	5	5	5	5	4	5	5	2	1	1	2	2	1	1	0	0	2	4	0	0	2	0	5	1	4	0	5	2	5	0	5	5	4	0	5	4
nl	3	5	2	2	4	3	4	4	5	5	5	3	3	2	3	2	1	3	2	2	1	1	2	3	3	3	3	1	2	2	3	1	1	3	1	3	3	4	0	2	3	2	1	2	2	0	3	5	4
nl	3	1	5	4	1	5	4	5	4	4	5	4	4	0	4	1	1	3	4	5	2	3	5	4	1	1	2	1	3	3	4	1	2	1	2	3	1	1	1	1	1	4	4	1	1	1	2	4	2
nl	5	4	3	2	1	0	0	0	2	1	0	5	5	5	3	4	5	5	5	5	0	1	1	0	0	0	0	0	0	0	2	0	0	0	0	2	0	4	1	2	2	3	4	3	5	0	0	4	3
nl	3	0	2	1	2	1	1	2	2	5	2	1	0	2	0	2	2	1	4	2	1	5	0	4	0	2	4	2	0	1	4	1	1	3	2	1	4	0	1	2	2	3	3	0	2	5	5	5	2
nl	4	0	0	0	0	0	0	1	3	2	0	2	4	3	4	2	5	5	5	5	5	2	0	4	1	0	0	0	5	0	4	0	3	3	1	3	5	2	1	1	1	4	1	2	3	0	1	5	1
nl	3	1	0	0	2	5	2	1	4	2	2	3	2	3	5	4	3	0	5	5	5	1	0	3	4	4	0	3	0	2	2	5	5	3	2	2	2	1	4	5	5	5	3	0	5	0	3	5	1
nl	4	3	5	4	5	5	5	5	3	5	5	2	5	5	5	2	4	5	5	4	5	1	4	2	0	3	2	3	4	1	5	3	5	2	2	5	5	0	1	4	2	5	1	3	3	0	3	5	0
nl	3	2	3	2	0	0	0	0	0	2	1	0	0	0	4	0	3	0	3	0	4	5	2	4	4	5	2	2	3	4	1	2	2	2	1	4	4	0	1	0	0	0	1	1	1	2	3	5	5
nl	3	3	2	1	0	0	3	1	2	1	3	1	2	1	2	1	3	2	3	0	3	5	3	2	3	4	4	2	2	2	4	1	4	2	1	1	3	2	1	2	2	3	2	2	2	2	1	3	2
fr	2	1	2	2	5	5	5	5	5	4	5	2	2	3	1	2	1	1	1	5	5	2	5	3	3	1	1	0	1	3	4	0	3	3	4	4	4	0	0	1	1	2	0	2	1	3	0	5	4
nl	1	0	4	1	4	4	3	1	4	5	4	4	3	4	4	3	3	1	3	3	5	5	5	5	3	3	3	3	1	2	3	0	3	0	1	4	4	3	2	3	4	4	3	3	2	0	0	4	2
nl	1	5	4	5	5	5	2	5	5	5	5	5	2	0	3	0	0	3	2	5	5	5	5	5	5	3	5	5	5	5	3	0	5	3	0	3	5	0	0	3	5	0	1	0	1	5	0	5	5
nl	0	1	4	2	3	5	2	3	5	5	5	2	5	4	3	5	5	5	5	5	2	2	3	5	4	3	3	4	3	3	2	0	5	2	2	1	5	0	0	3	2	3	5	2	3	2	0	3	4
nl	3	4	1	1	0	1	1	0	3	1	1	4	4	4	3	4	2	4	3	0	1	1	1	4	3	4	2	1	3	1	3	5	3	3	3	2	4	3	2	4	4	5	4	3	3	3	4	5	4
nl	2	2	2	2	1	1	0	0	1	1	0	2	0	0	0	2	2	0	2	1	3	4	0	3	4	3	4	3	0	5	2	2	1	2	2	2	3	0	2	1	1	2	2	1	1	5	2	5	5
nl	1	1	4	4	5	4	4	5	5	5	5	4	1	3	1	1	4	0	4	0	5	3	5	5	5	2	4	0	3	2	5	1	5	5	2	5	5	0	0	1	0	0	0	1	1	4	3	5	5
nl	3	2	1	1	4	2	1	1	5	3	1	3	0	3	1	4	0	1	0	0	2	1	1	0	2	4	1	3	1	2	4	0	1	2	0	3	2	2	1	2	2	3	3	2	1	0	0	5	1
nl	1	3	4	2	0	0	0	5	4	2	1	3	2	0	2	0	3	1	5	0	2	2	4	4	5	4	4	4	3	4	5	0	5	5	0	3	5	0	0	1	0	0	3	0	0	4	0	4	3
nl	5	3	3	1	1	1	1	1	2	0	1	4	4	4	4	4	4	4	4	4	0	1	4	2	1	1	2	1	2	1	4	2	1	1	2	3	4	4	3	1	4	4	1	4	4	3	3	4	3
nl	0	0	5	4	0	1	0	4	1	1	3	3	2	3	3	3	1	4	1	5	5	1	5	4	3	2	0	2	1	2	1	1	1	1	2	1	2	2	4	5	5	5	5	3	4	2	5	5	4
nl	3	3	0	0	1	0	0	3	2	0	2	2	5	2	4	2	1	4	2	2	4	1	1	4	1	2	3	1	0	0	3	3	1	2	0	1	3	4	2	3	2	4	3	4	3	3	3	4	4
nl	4	5	0	0	3	0	0	0	2	4	0	5	4	2	3	2	3	3	4	5	1	1	3	0	0	0	0	0	0	0	1	0	0	0	0	0	3	2	0	0	0	3	5	3	3	0	0	4	1
fr	1	0	5	5	5	4	5	5	5	5	5	3	2	1	3	0	2	3	1	1	5	5	5	5	3	3	0	5	1	3	1	0	5	3	0	5	5	2	5	5	5	3	3	3	3	3	2	5	3
nl	5	3	4	4	5	5	3	5	5	5	5	5	5	3	5	5	5	5	5	0	4	1	5	3	5	4	2	1	0	4	4	0	5	3	2	3	5	3	0	0	0	1	0	5	5	1	1	5	1
fr	2	3	1	0	4	1	0	0	1	1	0	4	1	2	0	4	5	3	4	2	0	1	0	2	1	2	3	0	0	2	2	5	4	1	1	3	4	2	4	4	4	4	0	4	4	0	3	4	4
nl	1	0	4	3	4	3	2	3	4	4	4	3	5	3	5	5	3	5	5	2	2	2	1	3	5	5	4	4	4	4	2	0	0	0	2	0	4	0	2	4	0	3	5	4	3	3	0	5	4
nl	2	3	4	2	4	5	5	5	2	3	4	4	2	3	2	2	2	5	5	5	4	1	5	2	4	2	2	0	2	2	4	0	3	2	1	5	3	0	0	4	0	2	5	1	0	0	0	5	5
nl	4	4	2	3	4	2	3	3	5	4	4	1	0	3	0	4	4	2	3	1	2	1	3	1	1	4	4	3	3	4	4	2	4	4	1	5	5	0	0	0	0	1	0	1	1	1	1	5	4
nl	3	4	2	2	2	3	2	4	2	1	2	4	4	2	4	3	3	3	3	3	3	2	1	3	1	2	2	1	1	1	2	1	3	1	2	1	3	2	3	3	1	3	1	3	3	3	1	4	4
fr	1	1	3	2	2	4	1	1	1	0	0	1	5	4	5	4	5	4	4	5	1	1	5	4	5	4	1	2	2	1	2	1	4	1	1	3	4	3	4	4	4	3	1	4	4	4	4	4	4
nl	3	3	4	3	2	1	0	1	5	2	0	1	3	0	3	3	2	2	3	1	5	2	4	4	5	2	4	3	3	3	4	4	4	5	4	4	5	1	1	1	1	3	3	3	1	5	1	4	4
fr	2	4	1	5	3	3	0	4	1	1	0	4	5	4	4	2	4	5	4	4	1	2	4	2	2	0	0	2	0	0	1	2	2	2	1	1	2	4	3	4	4	4	2	4	3	1	0	2	4
fr	1	1	5	2	3	4	2	4	2	0	3	0	0	0	0	3	0	3	0	5	5	6	4	5	5	5	5	5	5	5	4	4	4	5	5	5	5	0	0	2	1	0	0	0	0	5	5	5	0
nl	1	2	4	3	5	5	2	3	3	5	2	0	5	2	5	5	5	4	5	5	5	2	4	3	3	2	3	3	4	3	3	0	3	2	0	2	4	4	2	2	0	4	0	0	3	3	3	5	3
fr	1	1	2	3	4	4	4	4	4	3	3	2	5	3	3	4	1	3	0	4	5	2	3	5	5	3	0	3	3	4	0	0	4	1	3	1	2	3	3	3	4	2	5	2	2	1	0	4	4
nl	1	4	5	4	5	5	3	4	4	5	4	3	4	4	4	4	3	4	3	5	4	3	2	5	5	5	4	5	2	1	5	0	2	1	0	4	2	3	4	2	2	4	4	4	3	4	0	5	5
nl	5	2	2	1	0	0	0	0	1	1	0	3	4	4	3	5	4	5	4	2	1	2	1	2	0	1	1	1	2	1	2	2	1	3	3	3	4	3	4	3	4	4	2	5	5	0	0	5	2
nl	4	5	4	3	2	5	4	5	5	5	2	5	4	2	5	5	0	0	4	1	2	4	2	4	1	0	3	2	4	3	5	5	5	5	5	5	5	2	5	2	4	4	2	0	1	3	3	5	0
nl	2	2	2	5	0	1	0	2	1	2	1	1	0	3	0	0	0	3	3	5	5	5	2	5	5	5	5	5	4	5	5	5	5	5	5	5	5	0	0	0	0	4	0	5	2	4	5	5	5
nl	2	3	4	3	5	5	2	4	5	5	5	4	5	4	5	5	3	5	4	4	5	2	5	2	3	1	0	2	0	1	4	1	3	3	1	1	5	0	0	2	0	2	0	3	4	1	0	5	5
nl	4	3	2	4	4	3	3	3	4	4	4	3	1	0	3	0	1	1	4	1	5	5	1	1	1	5	0	2	1	1	5	2	5	3	2	3	5	1	0	0	2	1	0	0	0	2	2	4	5
nl	3	2	5	2	4	4	0	3	4	5	3	5	4	5	3	4	1	1	3	5	0	1	3	1	3	3	0	1	2	3	3	0	2	3	0	3	3	0	1	1	2	4	2	2	1	4	1	4	3
nl	3	3	4	3	2	1	0	3	2	2	1	3	3	3	2	3	3	2	3	5	5	2	5	5	5	3	3	3	3	3	3	3	3	3	1	3	4	0	3	3	3	4	2	3	3	3	3	5	5
fr	3	2	1	1	0	0	0	0	3	3	2	2	5	0	3	4	1	3	3	5	5	1	4	1	3	0	0	1	0	1	0	1	1	1	0	0	4	2	2	5	2	2	0	3	4	0	1	2	1
nl	2	1	3	1	5	3	0	5	4	5	5	2	1	3	2	2	1	3	3	3	4	3	3	4	4	4	5	4	3	3	5	2	5	4	1	4	4	1	1	1	1	1	5	3	2	0	2	5	4
nl	2	3	3	2	1	1	0	1	2	1	0	1	3	1	4	1	2	3	2	1	4	2	2	1	5	3	2	1	1	2	3	1	1	1	2	1	5	2	1	2	1	2	0	2	0	5	1	3	5
nl	1	2	2	2	5	5	0	5	5	5	5	4	1	4	3	4	3	2	2	2	5	3	5	4	2	4	0	2	2	3	5	0	4	5	3	5	5	0	0	0	2	3	1	3	3	0	2	5	3
nl	4	4	1	1	0	0	0	2	0	0	0	4	5	4	4	4	5	4	4	5	0	1	1	1	1	0	0	0	0	0	4	2	2	3	0	4	4	3	0	4	4	3	4	2	4	1	1	4	3
fr	4	3	2	2	1	2	2	3	4	5	3	1	3	1	1	3	1	2	3	2	2	3	2	2	1	3	2	1	2	1	2	1	3	3	3	3	4	1	1	4	1	1	2	3	2	3	1	4	3
nl	1	2	5	3	5	5	5	4	4	5	4	5	5	4	5	5	4	4	4	5	0	2	5	5	5	5	4	5	5	5	3	1	3	3	3	3	5	5	1	1	0	1	2	4	3	4	1	5	5
nl	4	1	0	0	0	0	0	0	0	1	0	3	4	4	5	4	2	3	3	2	2	2	0	3	5	1	2	4	4	3	2	3	0	0	1	0	4	2	3	5	3	5	3	2	3	4	3	5	1
nl	4	2	3	3	5	5	3	5	5	5	5	1	2	2	2	1	2	3	3	1	3	2	4	3	0	0	2	5	0	0	3	0	4	3	0	2	5	2	0	1	0	1	2	2	2	0	1	2	0
nl	5	2	3	4	5	1	1	0	4	5	1	5	1	5	1	5	5	4	4	4	2	1	0	1	0	2	3	3	0	3	4	3	3	1	0	2	5	2	2	0	4	4	0	5	5	5	5	4	2
nl	1	1	1	3	2	2	2	2	2	4	2	1	0	4	1	3	0	3	2	5	4	6	3	4	5	4	3	3	4	3	3	2	4	2	4	3	4	0	0	1	0	2	1	1	4	4	2	5	3
nl	4	4	2	2	4	3	2	3	3	4	3	4	2	4	2	5	2	3	3	3	3	1	3	4	1	1	3	1	0	1	4	0	2	3	2	3	4	2	2	3	3	3	0	4	4	4	2	5	3
nl	3	3	5	4	3	4	1	4	3	4	3	5	5	4	4	4	5	2	3	0	2	1	5	3	2	3	0	0	3	2	4	0	1	2	2	0	4	4	2	5	4	4	5	4	4	0	0	4	5
nl	1	2	2	3	0	0	0	0	3	0	0	1	3	1	3	2	1	1	3	1	3	2	1	3	5	4	1	4	4	4	1	2	4	1	3	2	4	1	1	2	2	2	4	2	1	4	0	4	3
nl	3	4	3	4	0	1	0	3	0	5	3	0	4	2	4	5	3	4	3	0	0	1	0	3	2	4	4	0	1	2	0	0	0	1	0	2	1	0	5	5	5	2	0	0	4	1	0	5	5
nl	3	4	1	4	3	4	4	3	3	4	2	4	4	4	3	4	2	4	4	0	2	1	3	1	0	1	0	1	1	1	2	4	1	1	2	2	3	4	2	4	2	4	1	1	2	3	1	4	3
nl	0	2	5	3	1	2	4	0	5	5	1	2	2	4	4	4	2	2	2	5	5	2	5	5	5	5	5	4	2	4	5	0	5	2	1	4	1	2	1	4	0	4	5	0	4	2	0	0	5
nl	4	0	5	3	0	5	0	5	4	0	0	1	0	5	0	0	1	5	1	0	0	1	5	2	5	5	5	5	5	5	5	5	3	5	5	5	5	0	5	0	0	0	3	0	0	5	5	5	5
nl	1	1	2	1	1	0	0	0	1	4	2	5	1	3	1	4	4	2	5	5	4	2	4	3	1	0	1	1	0	1	5	4	3	4	2	4	4	0	1	0	2	3	1	3	4	0	4	3	1
fr	4	3	1	1	1	2	0	2	4	5	2	2	2	5	2	1	2	3	2	5	0	1	2	1	3	5	1	2	0	0	4	1	4	4	0	0	4	0	1	2	0	1	0	1	5	2	0	5	3
nl	3	1	2	3	5	5	2	4	5	5	4	4	4	5	3	4	4	3	4	2	5	1	4	4	1	2	0	1	0	1	4	0	4	4	1	2	4	1	0	2	2	2	0	4	3	0	0	5	5
fr	1	0	5	0	0	0	2	0	5	5	5	2	0	5	0	5	2	0	2	5	5	5	5	5	5	5	5	5	5	5	2	0	5	5	5	5	5	0	0	0	2	5	0	0	0	5	4	5	5
fr	3	3	1	1	2	1	3	3	1	1	2	2	5	4	4	4	4	2	3	3	1	1	5	4	5	4	3	1	2	1	1	3	4	4	2	4	5	5	1	5	2	5	0	5	3	5	4	5	1
nl	3	4	3	2	3	2	2	3	4	3	1	5	5	2	4	2	5	4	3	5	1	1	2	0	0	0	0	0	0	0	3	2	2	0	2	2	3	5	3	5	3	1	3	5	2	2	2	5	5
nl	0	0	1	0	0	0	0	0	0	1	0	4	5	4	5	4	4	4	5	5	4	2	3	5	3	2	0	1	0	1	3	1	1	0	0	1	1	4	1	4	4	3	5	4	4	0	0	2	1
nl	5	1	1	2	0	1	0	0	5	5	3	5	5	5	3	5	4	5	5	5	5	3	0	5	3	1	0	1	0	1	2	0	0	0	0	3	4	0	3	5	3	5	5	2	5	0	0	5	2
fr	3	1	5	3	2	5	3	5	5	5	2	5	5	5	5	5	5	5	5	0	5	1	5	3	5	3	2	2	5	0	0	0	2	1	0	5	5	5	5	0	5	5	4	5	5	5	0	5	5
nl	2	3	3	2	3	3	3	3	3	3	3	2	3	2	3	2	2	2	2	3	3	3	4	3	3	3	3	3	3	3	3	2	4	3	3	3	3	1	2	3	2	2	3	2	2	3	3	3	4
fr	4	3	2	3	1	1	0	2	4	1	5	1	2	2	3	2	1	3	3	1	0	1	1	2	1	0	1	1	2	1	1	1	5	5	2	5	4	3	2	3	3	2	3	1	1	5	5	5	1
nl	1	2	2	2	4	4	4	5	5	4	4	4	5	1	2	2	2	3	1	5	3	2	3	2	5	4	1	0	2	3	5	0	5	4	1	3	5	2	4	3	3	3	1	5	1	1	1	5	2
nl	1	3	4	4	4	4	5	5	4	5	3	2	2	3	3	3	2	3	2	5	5	3	4	5	5	4	3	3	2	3	5	1	5	4	4	4	4	4	3	3	3	3	3	1	3	5	2	5	5
fr	2	2	3	2	0	0	5	0	2	1	0	0	1	3	1	5	2	2	1	3	0	1	0	0	4	5	5	2	2	4	5	3	5	5	5	5	5	1	0	0	1	5	0	3	2	5	5	5	5
nl	2	2	5	5	5	0	0	0	5	5	3	0	5	0	5	2	0	5	0	0	5	2	5	3	2	2	0	0	0	0	5	0	3	5	0	5	5	5	0	0	0	0	5	0	0	0	0	5	5
nl	2	1	2	3	5	5	4	5	5	4	2	3	3	0	1	0	2	5	0	0	3	5	2	5	5	5	5	5	5	5	2	0	2	3	2	5	5	3	0	4	0	1	4	0	0	5	0	5	5
fr	3	3	5	3	3	5	1	2	5	5	5	2	0	0	0	0	0	0	0	4	5	2	3	5	1	0	0	0	3	0	5	0	3	5	0	5	5	0	0	1	0	4	0	0	0	0	0	5	0
nl	3	0	3	5	3	3	2	4	3	3	2	4	3	3	3	4	2	2	3	5	3	3	5	3	5	4	4	2	3	3	2	4	4	3	2	3	2	3	3	4	5	4	2	2	4	4	4	3	4
fr	0	1	5	5	5	5	2	5	5	5	4	5	5	5	3	4	5	5	5	5	5	2	5	5	5	3	2	1	0	1	2	1	5	3	0	5	5	0	0	2	2	0	2	3	1	1	0	5	5
nl	3	4	0	1	3	3	0	0	2	2	2	2	4	3	2	0	5	1	4	4	3	1	0	4	4	3	2	2	0	0	2	1	5	5	0	4	3	0	0	0	3	0	5	0	2	1	3	4	5
nl	3	2	3	2	3	0	0	3	2	1	1	3	4	1	2	1	5	2	4	5	1	1	5	2	3	2	0	2	2	3	1	2	1	0	0	0	0	5	5	5	5	5	4	1	1	3	4	4	4
nl	4	3	0	0	3	3	0	0	4	4	2	4	5	4	4	3	3	4	5	0	0	1	0	0	0	1	1	0	1	0	3	2	2	2	2	2	3	2	2	4	0	5	3	3	4	1	1	3	4
nl	3	2	2	1	1	2	1	3	3	3	3	3	3	2	3	3	4	2	4	1	0	1	1	3	4	3	3	3	3	2	4	1	3	3	2	3	3	2	0	1	1	3	1	2	1	3	1	3	5
nl	3	2	1	1	0	1	4	4	3	1	4	1	1	1	3	1	4	1	4	4	1	4	1	3	4	4	5	4	2	2	5	1	3	5	5	4	4	3	4	3	3	3	3	1	1	0	5	5	4
nl	3	2	3	2	0	1	0	5	3	0	1	1	3	3	1	2	2	3	2	2	1	2	5	3	1	0	0	0	0	1	3	1	2	1	5	3	0	0	0	1	0	5	5	1	2	1	0	5	2
nl	3	1	4	3	5	4	5	5	5	5	5	3	3	0	0	1	0	0	4	2	3	5	5	3	4	3	2	3	3	1	5	1	5	4	3	4	5	2	1	5	1	1	5	0	0	1	3	4	2
fr	3	4	2	2	3	0	0	1	1	1	0	5	3	2	4	3	4	5	3	1	2	1	1	5	2	5	3	0	3	2	0	0	1	0	0	0	1	1	3	5	3	1	5	2	3	3	5	5	2
nl	1	0	4	3	3	4	2	2	4	5	3	2	3	2	2	2	5	2	5	2	4	1	5	2	0	0	1	0	1	2	2	0	1	2	2	2	2	1	1	2	1	2	4	3	3	4	2	5	4
nl	3	3	2	2	5	2	3	4	5	4	5	2	3	3	2	2	0	1	3	3	2	3	2	2	2	3	2	2	2	2	3	3	4	5	5	3	5	2	2	2	3	2	3	1	2	2	2	3	2
nl	2	3	3	3	2	0	1	2	3	3	2	0	0	1	0	1	0	0	2	1	4	4	1	4	4	0	0	3	1	1	3	0	3	5	4	3	5	0	1	3	3	2	1	0	1	3	5	5	3
nl	2	2	3	3	1	4	4	4	3	4	1	4	4	4	4	4	3	2	2	3	1	2	0	0	1	1	3	1	1	1	4	3	2	3	3	3	3	0	0	3	3	3	0	3	4	1	3	3	2
fr	2	2	0	3	1	1	0	1	5	5	5	1	0	2	0	5	0	1	0	2	2	5	0	4	5	0	0	4	5	4	5	0	2	5	0	5	5	0	0	0	0	0	0	5	0	0	0	0	2
nl	0	2	4	5	5	4	1	4	3	5	3	2	1	2	1	2	0	3	1	5	5	6	5	5	5	3	4	5	3	2	5	0	5	5	1	4	5	0	0	0	0	5	0	1	4	3	3	5	5
fr	2	2	4	2	5	5	2	5	4	3	2	2	3	3	4	5	3	1	5	2	5	2	5	4	4	4	1	2	3	5	3	0	5	5	5	4	5	2	2	1	3	4	0	1	5	1	5	5	1
fr	1	2	2	2	4	3	1	3	5	5	4	0	0	0	0	0	0	0	0	5	4	1	2	5	5	4	2	5	5	5	4	1	4	5	1	5	5	2	0	0	0	3	0	0	0	1	0	4	3
nl	2	0	4	4	4	1	1	3	4	5	1	3	5	4	4	0	3	4	2	5	3	2	4	1	2	1	1	3	1	2	1	2	1	4	1	4	5	4	2	2	4	3	1	2	4	2	0	3	5
nl	3	2	1	3	1	1	0	1	0	1	2	4	3	4	4	3	2	3	3	5	1	1	2	0	2	1	0	0	0	1	1	1	1	1	0	3	1	0	4	2	5	5	2	2	3	2	0	5	3
nl	5	2	4	5	0	2	0	3	1	0	2	1	4	1	1	2	5	1	4	0	4	1	3	3	3	1	1	1	2	1	4	2	2	1	0	3	2	0	5	3	2	3	0	2	2	1	1	5	3
fr	3	3	1	2	0	0	4	0	1	1	1	2	3	4	3	3	2	2	2	2	2	1	2	3	1	2	0	0	1	1	2	3	2	2	3	3	3	5	1	5	3	4	2	3	3	3	2	4	3
nl	2	1	4	5	0	0	3	0	1	1	4	3	2	3	2	5	2	2	4	3	4	4	2	4	3	4	4	4	2	3	2	4	4	3	2	4	4	2	2	2	4	4	2	3	4	4	3	4	4
nl	4	4	0	1	1	0	0	1	1	0	0	4	5	2	5	1	5	2	3	5	1	4	3	1	4	1	3	1	3	3	4	0	3	3	0	4	5	3	1	2	2	3	1	2	2	1	0	5	5
nl	3	1	4	5	2	1	1	1	2	2	2	4	3	4	2	5	2	2	3	3	5	2	4	4	4	2	3	5	3	3	5	4	3	3	5	5	4	4	3	1	3	4	0	4	4	4	5	5	1
fr	2	2	0	2	0	0	0	0	3	1	1	2	3	4	3	2	0	4	1	5	2	2	1	3	2	0	0	0	0	0	1	1	1	1	0	2	4	0	0	0	2	5	0	4	2	0	3	4	2
nl	4	1	4	3	1	1	4	4	3	3	1	4	4	5	4	5	2	5	2	5	5	1	5	2	3	1	1	5	0	3	4	0	1	1	2	1	1	3	2	3	2	2	0	2	4	3	0	5	5
nl	2	3	3	4	1	1	2	4	1	1	2	3	3	3	4	4	2	4	4	4	4	1	5	3	3	4	4	1	1	2	5	3	3	4	1	4	4	4	1	2	2	1	4	3	3	3	2	5	4
nl	4	2	1	2	2	5	0	2	5	5	2	4	5	5	5	4	4	5	5	0	2	1	0	2	1	0	0	2	0	0	2	2	2	4	0	1	5	2	3	4	2	2	2	0	2	0	0	5	2
fr	4	4	0	0	1	1	1	2	2	1	2	2	3	2	2	2	2	3	3	3	0	1	1	1	0	0	0	1	0	0	3	0	2	1	3	1	1	2	1	1	1	3	4	2	3	1	0	2	3
fr	3	5	1	1	3	4	2	2	0	0	4	0	4	0	1	0	5	3	4	0	4	5	3	4	4	2	0	1	3	2	0	1	1	4	1	2	3	2	1	1	1	0	1	0	0	2	0	4	4
nl	4	1	3	2	5	0	1	1	3	4	4	4	2	1	2	1	3	2	4	0	3	1	1	0	0	3	1	0	2	3	3	1	3	3	5	3	3	1	0	4	5	3	2	1	3	1	0	4	1
fr	1	2	4	3	4	0	4	4	5	4	4	2	0	5	1	1	3	0	4	3	4	1	4	5	4	0	0	0	0	4	2	0	4	2	5	1	5	0	0	1	0	1	3	2	4	4	0	5	1
nl	2	2	3	3	3	5	2	4	3	2	4	0	1	1	1	0	1	3	1	2	3	2	4	2	0	0	0	1	1	1	1	0	4	2	0	2	3	0	0	0	5	0	1	0	0	0	0	2	0
nl	3	3	3	3	4	3	3	3	3	3	3	4	3	3	4	2	2	4	4	5	5	2	5	4	3	0	0	2	0	0	3	1	1	0	0	3	2	0	0	2	4	3	5	1	3	1	0	5	4
nl	3	2	3	2	1	0	1	4	1	4	3	3	5	4	3	4	1	4	3	1	1	1	5	2	0	1	1	1	1	1	1	1	1	0	4	1	3	0	2	4	3	3	2	0	3	0	1	4	3
nl	0	3	5	3	5	5	5	5	5	5	5	4	2	0	0	3	4	4	2	0	5	4	5	5	5	0	3	0	4	2	5	0	4	5	3	5	5	0	0	0	0	4	0	0	0	0	0	5	5
nl	2	3	1	2	1	0	0	0	1	1	1	2	2	2	2	2	3	4	2	2	4	1	1	4	3	4	4	3	3	3	3	4	3	3	1	4	4	3	4	3	3	4	2	2	3	4	2	4	5
fr	2	3	4	3	2	0	2	1	5	5	4	2	3	4	2	3	1	2	2	0	3	1	4	3	4	3	3	2	3	3	5	2	1	2	1	3	3	0	2	4	2	4	2	3	2	5	3	5	3
nl	2	3	3	1	1	1	2	2	5	1	0	5	5	5	5	3	4	4	5	5	4	2	3	5	5	5	2	1	1	3	5	2	3	4	4	5	5	2	2	2	2	5	0	2	4	1	3	5	5
nl	5	2	2	2	0	0	1	0	2	0	2	3	3	4	2	5	3	2	2	2	4	2	0	4	5	5	4	2	5	4	5	5	4	5	3	5	4	1	1	1	2	2	2	5	4	5	5	4	5
nl	3	4	3	1	1	2	1	2	2	2	1	3	4	4	3	4	4	4	4	5	4	1	2	1	0	1	1	1	2	1	3	3	2	1	1	2	3	3	3	4	2	4	1	3	3	1	1	3	2
fr	3	3	1	1	0	0	0	3	1	4	3	5	5	5	4	3	2	4	2	5	0	1	2	0	0	0	0	2	0	0	0	1	1	0	0	1	2	4	5	5	5	4	5	5	5	0	3	5	3
nl	5	5	2	0	5	5	4	4	4	5	5	1	0	1	0	1	1	2	1	5	2	4	0	2	0	0	0	0	0	0	5	2	2	2	5	5	5	0	0	1	0	0	5	0	1	2	1	2	5
nl	2	3	1	1	0	4	2	3	0	0	2	4	2	1	1	1	1	4	1	5	2	3	3	4	4	4	2	1	1	3	4	4	2	4	1	4	3	1	1	1	1	4	3	2	2	1	1	2	4
nl	4	3	2	1	3	4	3	5	4	5	4	2	2	1	1	0	3	3	4	1	2	2	4	4	3	1	0	1	1	1	3	2	3	2	0	1	2	2	1	1	4	1	5	0	0	0	0	3	5
fr	3	2	3	3	2	1	3	4	4	5	3	5	5	2	5	3	3	5	5	0	3	2	4	1	1	2	2	1	1	0	3	0	2	2	0	4	5	2	4	5	5	4	4	1	3	0	1	5	3
nl	3	1	3	3	1	2	2	3	3	3	2	4	5	5	5	4	3	5	4	5	2	1	3	2	3	2	2	2	2	2	1	1	2	0	1	3	2	2	2	3	2	2	4	2	3	2	0	5	4
nl	4	1	1	1	0	2	0	2	1	1	1	4	5	5	3	5	3	4	3	5	2	1	1	1	2	1	2	1	0	1	4	1	1	1	1	3	3	3	2	3	3	3	3	4	4	3	1	4	5
nl	1	2	3	3	4	4	4	5	5	5	5	2	2	2	3	1	0	2	3	4	5	2	3	3	5	2	1	3	5	4	1	1	3	3	0	4	5	1	2	3	3	4	2	1	1	4	2	4	2
nl	3	2	3	3	5	4	4	5	3	4	3	5	3	5	4	5	2	4	3	0	2	3	4	1	4	2	2	0	2	0	2	3	3	1	2	3	3	2	2	3	4	4	0	3	4	3	1	4	3
fr	2	2	4	5	5	4	4	3	4	5	4	5	5	5	4	4	5	4	5	4	5	2	5	5	3	3	3	2	3	4	5	0	3	4	0	4	5	0	5	5	5	5	3	5	5	2	5	5	2
nl	4	3	0	0	0	0	1	0	1	0	1	1	0	0	1	2	1	2	0	0	1	5	2	1	3	2	1	2	0	1	4	2	1	2	1	2	3	1	1	1	2	2	2	1	1	4	1	4	4
nl	4	1	3	2	5	4	2	4	4	5	5	3	4	2	4	3	5	2	4	2	4	2	5	4	1	1	1	2	0	1	3	1	3	2	1	2	4	1	1	2	1	3	0	3	2	1	0	3	3
nl	3	2	2	2	4	3	2	3	5	5	5	2	2	1	2	2	2	2	2	4	3	3	3	2	1	1	0	2	0	1	3	0	3	3	2	3	5	2	1	2	3	2	5	2	2	4	1	3	4
nl	2	0	0	0	0	2	0	0	2	1	1	1	1	1	2	2	4	5	3	0	5	4	1	3	4	2	2	4	3	4	4	2	5	4	5	5	5	1	2	0	2	3	1	2	2	3	2	5	5
nl	2	3	1	2	5	4	3	2	3	4	2	2	3	1	2	1	2	2	2	1	2	2	3	3	2	2	2	2	1	1	4	2	2	2	2	2	3	2	2	2	3	2	2	1	2	2	2	3	4
nl	2	1	2	2	3	4	3	2	4	4	3	4	5	3	4	4	2	3	3	0	2	1	2	2	1	0	0	0	0	0	1	0	0	1	0	1	2	2	1	2	1	1	0	1	3	0	0	4	2
nl	4	4	2	1	0	0	0	0	5	5	5	5	5	5	5	5	3	5	5	5	5	1	0	0	0	0	0	0	0	0	3	0	0	0	5	3	4	5	5	5	4	0	5	5	5	0	0	5	0
nl	4	2	3	2	2	2	2	4	2	1	2	4	3	2	2	2	4	2	4	5	4	2	4	4	4	2	1	2	3	1	3	1	2	2	3	2	4	1	2	3	3	4	5	1	2	1	4	3	1
nl	4	1	5	5	3	0	2	5	3	3	2	3	4	4	2	3	3	3	4	0	5	1	2	1	1	3	0	0	0	1	3	0	2	2	0	4	5	0	0	0	0	0	5	0	3	0	2	5	4
nl	2	0	5	4	4	4	4	3	4	5	4	2	3	2	2	2	2	4	3	2	3	5	2	5	4	5	2	4	4	4	5	1	3	4	2	4	4	1	2	2	1	2	3	5	1	2	2	2	5
nl	4	0	4	3	4	4	0	5	5	5	3	4	3	2	4	1	3	2	4	3	5	2	4	4	2	4	5	4	3	3	5	3	3	4	1	4	5	0	1	0	1	3	5	3	3	4	0	5	5
nl	2	2	1	2	4	2	2	4	4	2	3	3	4	3	4	2	1	2	3	1	1	2	1	0	1	0	0	0	0	0	4	0	2	1	2	2	3	2	0	4	2	3	2	0	2	0	0	4	2
nl	3	2	0	0	0	0	0	3	0	1	0	1	2	0	2	1	1	3	1	1	5	2	1	4	4	3	1	3	1	1	4	3	5	5	2	3	5	3	2	2	3	2	2	2	2	5	4	3	5
nl	3	3	1	1	3	1	0	1	3	2	0	1	3	2	1	1	2	1	2	0	3	2	1	3	5	3	1	0	2	2	2	0	2	0	0	0	2	1	3	4	2	0	1	2	2	0	0	4	4
nl	4	4	1	3	5	3	3	3	4	4	3	4	5	5	5	4	5	1	4	5	1	1	1	2	4	1	2	0	0	0	5	1	4	3	3	2	4	3	4	5	5	5	3	1	1	0	0	4	5
nl	2	2	3	2	5	1	3	4	4	5	2	1	1	1	1	2	2	3	2	0	3	2	1	4	2	2	2	4	2	2	4	2	1	2	1	2	5	1	1	2	1	1	1	4	2	4	3	2	3
nl	2	0	0	0	5	5	3	3	4	4	3	1	0	1	0	3	5	2	5	1	4	5	0	3	5	5	2	5	5	5	4	0	3	4	2	3	4	2	1	3	2	2	0	1	4	3	1	5	5
fr	3	3	2	2	3	3	4	2	1	1	1	4	5	4	4	5	4	4	5	5	1	2	0	2	4	3	1	2	3	4	4	1	3	0	2	1	3	4	2	4	1	1	3	5	4	2	0	5	4
nl	2	3	1	0	0	0	5	4	4	2	3	3	3	3	3	3	2	5	2	3	2	1	1	2	0	0	0	2	3	1	5	2	4	4	0	5	5	0	3	2	3	4	4	1	2	0	1	5	5
nl	5	3	3	1	3	3	1	3	3	3	1	4	3	4	4	4	4	4	4	2	2	2	3	3	2	3	1	0	1	1	4	1	1	2	1	2	1	2	1	3	3	3	0	5	5	1	0	4	4
nl	3	2	1	2	5	3	2	4	5	5	5	0	0	2	0	0	0	0	2	5	5	4	2	3	5	4	1	3	3	4	5	2	3	5	5	5	5	0	0	5	1	4	5	0	0	1	0	5	5
nl	3	4	2	1	0	2	1	2	0	0	0	4	2	2	3	1	0	4	2	2	3	2	0	0	4	5	1	1	3	1	1	0	0	1	2	1	2	0	1	5	4	2	5	0	1	2	0	5	5
nl	0	1	4	4	2	5	5	5	5	5	5	2	0	5	1	1	0	3	0	1	0	5	0	5	5	5	5	5	5	5	4	4	3	5	5	5	5	0	0	3	0	0	0	1	1	4	3	0	5
nl	4	0	4	4	5	5	5	5	5	5	5	4	2	3	3	4	4	4	4	5	4	1	5	2	1	3	3	0	0	0	5	1	3	5	1	5	5	0	0	0	0	2	0	0	2	3	2	5	5
fr	1	2	1	1	3	2	1	2	4	3	3	2	3	4	2	4	1	3	2	4	3	2	2	4	4	2	2	3	3	2	1	2	5	4	1	4	4	1	0	2	1	2	2	3	3	4	3	4	2
nl	1	1	0	0	0	0	0	0	0	1	1	5	3	5	1	5	1	4	2	5	5	2	0	3	4	3	0	2	4	2	4	1	2	4	4	4	4	0	2	1	3	4	3	3	1	4	4	5	5
nl	3	2	4	2	2	4	4	4	4	2	2	2	4	1	4	2	3	4	3	5	3	2	2	4	5	4	4	4	4	3	5	2	4	3	2	4	3	3	2	0	0	3	3	3	2	2	1	5	5
nl	4	3	2	2	5	4	3	4	5	4	3	1	3	1	1	1	3	1	3	1	3	1	4	0	3	1	1	1	2	1	4	3	3	3	2	3	4	0	0	1	0	3	2	1	1	2	0	1	4
nl	4	2	2	3	3	3	2	3	5	5	4	1	0	3	0	5	0	0	1	0	3	2	3	4	5	4	5	5	3	5	4	3	5	5	1	5	5	0	0	0	1	2	4	1	1	5	5	5	5
nl	2	1	2	2	3	4	1	2	4	4	1	3	5	4	5	4	4	3	4	5	5	1	4	2	5	4	4	1	5	2	3	1	2	0	2	1	3	1	4	4	4	4	3	4	4	3	0	5	5
nl	5	5	0	0	2	2	0	1	5	5	3	2	5	2	3	3	2	5	3	5	0	1	0	0	0	0	1	0	0	0	4	0	2	3	0	0	3	0	0	5	5	3	0	5	2	0	0	4	2
nl	2	2	4	1	0	0	0	1	0	0	0	4	2	4	3	4	4	3	5	5	1	2	0	4	5	2	1	0	3	4	4	3	4	5	2	4	5	1	2	1	4	4	1	4	3	3	2	5	4
nl	2	2	0	2	4	5	5	5	4	5	5	5	5	2	3	3	5	2	5	0	0	2	5	5	4	1	4	0	2	3	4	2	4	2	1	5	4	2	3	1	2	4	2	2	2	2	2	5	5
nl	3	3	5	2	1	1	3	3	2	2	4	3	5	1	5	4	3	5	4	5	2	1	0	5	5	3	1	1	0	1	2	0	5	3	2	3	4	0	0	4	0	5	5	3	0	0	0	3	1
nl	4	2	2	2	5	2	4	4	4	4	2	4	4	4	5	4	5	3	5	5	4	1	3	2	1	3	1	2	1	1	1	0	2	2	2	3	3	1	2	3	2	2	2	4	4	1	0	4	3
nl	5	0	2	1	5	5	3	2	5	5	4	0	0	0	0	0	0	2	2	0	5	5	0	4	4	4	0	0	1	0	5	0	5	3	2	3	5	0	0	0	0	2	2	0	0	4	0	5	5
nl	3	3	0	2	0	0	0	1	0	1	1	2	3	2	3	1	3	1	4	0	5	5	0	4	5	3	4	3	1	3	4	3	3	3	2	4	5	3	2	2	4	4	1	2	2	3	4	3	4
nl	2	3	4	5	5	2	5	5	3	4	2	4	4	4	5	4	1	5	2	5	4	2	5	4	5	3	4	4	3	4	2	5	1	3	3	2	3	5	2	5	4	3	4	4	4	5	1	4	5
nl	3	2	4	3	3	4	3	3	3	5	2	4	4	5	2	3	3	5	3	5	4	1	5	5	4	3	0	1	1	1	2	1	0	0	0	3	5	5	3	5	3	4	5	3	5	5	2	5	5
nl	2	2	5	2	5	2	4	4	5	5	5	1	5	4	5	4	2	4	3	5	5	1	5	5	4	5	3	0	2	4	5	0	2	3	4	5	5	1	0	3	0	5	5	0	3	0	0	5	1
nl	1	2	4	5	4	5	4	5	5	5	2	1	1	0	0	0	0	3	0	0	5	2	3	3	1	1	3	1	2	2	5	3	4	3	0	3	5	0	3	4	0	5	5	0	0	0	4	4	5
nl	1	1	4	5	2	3	5	4	3	5	4	4	1	5	2	1	2	5	3	5	4	6	1	5	5	5	0	4	4	4	4	2	5	2	4	5	5	1	4	5	2	5	0	3	4	5	5	5	5
nl	3	2	4	2	0	0	0	3	1	2	2	2	0	3	1	2	1	4	3	5	1	4	4	4	4	2	0	1	0	2	3	1	3	1	0	2	2	2	1	2	1	2	2	5	4	0	2	5	4
nl	0	5	5	5	5	5	5	0	2	3	3	4	5	5	5	2	5	1	5	5	5	1	5	5	5	5	5	5	5	5	1	0	2	0	0	0	2	0	5	0	5	5	0	0	0	5	0	5	5
fr	2	2	3	2	5	3	1	5	5	5	5	2	4	4	4	5	4	5	2	4	3	2	4	2	3	2	0	3	1	1	2	0	4	3	0	4	5	0	0	1	1	4	0	4	4	0	1	4	5
fr	2	2	2	0	2	3	5	3	5	5	4	0	0	3	0	0	5	2	2	5	0	2	2	0	0	3	3	1	0	3	3	3	2	2	0	5	5	0	2	3	2	0	3	3	1	0	0	5	0
nl	3	2	3	2	4	3	1	4	3	3	2	2	1	3	2	1	3	1	3	2	1	1	1	3	0	2	2	1	4	1	4	3	3	4	5	5	4	1	0	0	2	3	4	1	3	4	4	4	3
nl	0	0	5	2	1	0	4	0	4	4	0	1	5	2	5	4	0	1	1	1	5	2	5	5	5	5	5	5	5	5	3	4	4	4	4	5	4	3	5	4	4	5	1	3	3	5	5	5	5
nl	2	5	3	2	0	0	0	0	1	5	3	3	5	4	3	5	0	0	0	0	5	1	2	5	5	2	3	5	5	5	4	2	4	5	2	5	5	1	3	0	0	5	5	0	0	1	1	1	5
nl	4	3	0	3	0	0	0	0	1	0	0	2	0	1	1	4	1	2	1	2	2	4	0	4	4	2	1	1	1	2	5	5	3	4	4	4	5	0	1	1	2	4	1	4	3	5	3	5	5
fr	2	2	2	2	2	2	3	3	0	1	2	1	4	3	1	5	3	2	2	0	3	4	2	5	5	4	2	4	2	3	4	4	5	5	5	5	5	2	2	3	3	2	0	3	3	5	1	5	5
nl	4	2	4	4	1	1	4	3	1	2	2	4	3	3	2	4	3	2	3	2	5	1	4	2	2	1	0	2	2	3	4	2	3	2	3	3	3	2	2	2	4	3	0	3	3	1	4	4	3
fr	0	0	3	5	4	3	3	3	5	5	4	5	5	5	5	5	3	5	5	5	5	6	5	5	5	3	5	5	5	3	0	0	0	3	0	3	5	3	5	5	5	5	3	1	5	5	0	5	5
nl	4	3	3	2	5	1	0	0	5	5	5	5	3	5	2	5	5	3	5	5	5	1	0	5	1	4	0	5	5	0	5	2	2	2	5	4	5	5	5	5	5	5	2	3	5	5	2	5	5
fr	3	2	4	3	5	2	3	1	3	1	2	4	5	5	4	5	5	5	4	5	5	1	5	5	5	2	0	5	4	5	0	2	4	2	2	3	4	5	5	4	5	5	2	5	5	3	2	5	4
nl	2	3	5	3	5	5	0	5	5	5	5	5	5	5	5	5	5	2	5	5	3	3	5	5	4	4	1	0	5	3	5	0	5	4	0	5	5	0	0	0	0	2	0	2	5	5	0	5	5
fr	2	1	4	5	0	0	0	2	2	0	1	0	0	0	0	0	0	0	1	4	5	6	5	4	5	3	3	4	4	4	3	1	5	2	2	5	5	0	0	0	0	0	0	0	0	0	4	5	2
nl	3	1	2	1	1	0	0	1	1	2	2	3	5	3	5	3	4	5	4	5	0	2	3	2	2	4	4	3	3	1	4	4	1	2	1	2	3	1	3	3	4	4	4	4	3	3	3	4	4
nl	5	5	0	2	2	0	0	2	4	5	0	3	5	3	5	2	4	4	4	2	3	1	0	1	0	1	0	0	0	1	3	1	1	3	3	1	4	0	0	4	1	1	5	3	1	1	0	4	4
fr	2	3	3	5	3	0	0	0	2	1	0	1	3	3	0	2	5	4	3	5	5	2	5	4	5	1	1	4	0	3	1	0	1	0	3	0	4	2	3	4	1	1	0	1	5	1	0	4	1
nl	3	3	4	3	0	0	3	1	0	0	0	5	5	5	5	5	4	4	5	5	4	1	5	1	2	2	1	0	3	1	1	1	3	1	3	3	4	4	4	4	4	4	2	5	5	1	4	5	2
nl	3	5	1	0	0	0	2	3	0	0	0	5	5	3	5	5	4	1	4	5	0	2	2	2	5	4	5	0	0	3	3	0	4	1	2	1	5	4	3	3	5	3	3	5	5	1	1	5	3
fr	3	3	2	3	0	0	3	0	3	1	1	4	1	3	1	3	1	4	2	1	5	4	3	4	5	2	0	2	2	1	0	1	4	4	2	3	4	0	0	2	3	2	0	3	2	3	2	5	4
nl	4	4	1	1	0	0	1	0	1	2	2	1	5	3	5	2	3	5	4	1	3	2	0	2	4	1	2	2	1	3	3	5	1	4	2	4	4	2	3	2	4	4	0	4	4	1	3	4	4
nl	3	3	2	4	5	5	4	5	5	5	5	3	4	4	4	3	3	3	3	4	5	1	5	2	1	0	1	2	2	4	5	0	5	5	2	5	5	3	0	5	0	1	4	3	4	3	5	4	2
fr	4	3	0	2	0	0	0	0	4	0	2	0	0	2	2	3	2	2	4	2	3	4	0	4	4	3	4	2	4	1	1	1	4	4	4	2	4	2	1	3	2	2	1	3	1	3	5	5	3
nl	3	4	2	2	1	1	1	3	2	3	2	3	1	1	1	2	1	2	3	1	1	2	2	2	0	1	2	1	3	2	2	3	2	2	5	2	2	2	0	1	2	2	1	2	1	2	1	1	4
nl	2	4	0	0	0	0	0	0	0	0	1	3	4	4	4	5	2	2	2	1	4	2	1	4	5	0	4	3	5	5	5	4	5	4	3	4	5	1	1	1	4	4	0	3	3	4	4	5	4
nl	1	2	1	3	5	5	4	5	5	5	5	0	0	1	0	4	5	1	5	5	5	2	4	5	5	2	4	2	3	5	5	0	5	5	0	5	5	1	0	0	0	2	1	0	3	5	0	5	5
fr	4	2	3	4	5	0	5	5	5	5	3	0	0	0	0	0	0	2	0	0	5	5	5	5	5	3	2	5	3	3	4	1	5	1	2	2	5	0	5	0	4	2	0	0	0	0	0	4	1
fr	1	3	3	4	1	0	1	1	3	3	3	0	0	3	0	3	0	0	0	2	5	5	4	4	5	5	4	4	3	4	3	0	3	5	4	4	5	0	1	1	2	2	0	0	0	4	5	5	4
nl	4	2	0	1	3	2	0	3	0	3	2	2	5	0	3	0	0	5	0	5	4	2	2	3	5	2	0	1	1	3	3	1	3	1	0	1	2	0	0	2	0	0	3	0	0	0	0	1	3
nl	3	3	2	1	1	0	0	0	0	1	0	5	0	2	2	5	1	3	2	3	3	2	2	4	4	5	5	4	2	2	5	5	4	5	4	5	5	1	5	0	4	3	2	3	3	3	4	5	4
nl	0	1	4	5	0	2	0	5	0	0	1	1	0	5	0	5	5	5	5	5	5	2	3	5	5	2	1	4	3	1	4	2	5	5	4	5	5	1	0	0	0	3	1	3	0	5	0	5	5
nl	3	2	2	0	5	2	1	0	5	5	2	2	2	4	1	3	0	2	0	4	0	2	0	0	0	0	0	0	0	1	5	0	1	0	0	3	2	0	0	0	2	4	1	3	2	2	2	5	4
nl	4	2	1	3	1	3	1	1	3	4	1	2	2	2	1	0	2	2	2	5	0	1	0	0	0	0	0	0	0	0	2	0	1	1	0	0	1	3	0	2	1	1	1	1	0	0	0	2	0
nl	2	3	5	4	4	3	4	5	5	5	4	1	2	0	2	2	1	2	2	1	5	1	5	3	4	5	5	4	3	2	4	1	4	3	1	4	4	1	1	4	2	2	0	0	2	4	1	5	5
nl	1	2	0	3	5	3	1	0	1	4	3	2	1	1	0	0	3	0	1	0	5	4	5	3	5	5	4	3	4	5	5	5	4	5	5	5	5	0	0	1	0	0	0	0	0	5	3	4	5
nl	2	4	2	3	0	0	0	4	0	0	0	5	4	2	3	2	2	5	2	1	2	1	2	1	0	2	0	1	0	3	0	0	3	1	0	0	1	2	1	4	2	3	5	0	0	1	0	2	2
nl	4	5	2	2	1	1	0	0	1	1	1	3	5	5	5	5	5	5	5	5	0	1	1	0	2	2	2	0	0	0	4	1	1	2	2	4	4	2	3	3	5	5	2	3	5	1	1	5	4
nl	5	4	1	4	3	3	1	3	5	5	3	5	1	0	2	2	2	5	2	5	3	1	2	2	1	0	0	0	0	1	5	2	4	5	0	5	5	0	0	0	0	0	5	0	2	0	0	5	0
fr	3	0	3	3	4	3	5	3	5	5	4	0	0	1	2	3	1	0	1	3	5	1	5	2	4	5	5	3	3	3	5	2	5	3	5	5	5	0	2	5	0	3	3	0	0	5	2	5	2
nl	5	0	2	2	0	0	0	0	0	0	0	0	2	0	0	2	0	3	0	0	5	5	4	5	5	4	5	5	5	4	5	0	3	5	0	5	5	0	0	0	0	0	0	0	0	3	5	5	5
nl	2	2	3	3	5	3	4	4	5	5	3	5	3	3	4	3	4	3	5	0	2	1	5	3	1	4	3	3	4	3	3	1	3	4	4	5	2	4	3	1	3	2	1	4	5	3	3	4	4
nl	3	5	2	2	1	0	1	2	2	1	2	2	5	2	4	2	4	3	4	0	2	1	2	2	2	2	2	1	0	1	2	2	2	1	1	2	3	2	2	2	2	2	2	2	2	2	2	2	2
nl	2	1	3	1	5	2	1	4	5	5	4	5	1	0	1	2	1	0	2	4	4	3	1	2	2	3	3	2	2	3	5	0	5	5	4	5	5	0	0	1	0	2	2	1	2	0	2	3	4
nl	1	2	2	5	3	3	3	2	4	4	4	3	4	2	3	2	1	3	0	3	4	2	1	4	5	3	4	4	5	4	4	2	4	0	2	4	5	0	1	2	3	4	1	1	0	2	3	2	3
nl	3	2	3	2	0	3	0	2	0	1	0	5	4	3	5	2	4	2	4	0	2	1	2	0	0	2	3	0	0	1	3	3	2	2	1	2	4	5	5	5	4	5	0	4	3	3	3	3	4
nl	3	5	0	0	0	0	4	0	0	0	0	3	4	0	4	2	5	4	3	4	1	2	0	1	2	1	1	0	0	1	4	4	3	4	1	4	5	3	3	3	3	2	3	2	0	2	3	4	4
fr	2	1	4	4	4	4	4	5	4	4	3	1	4	3	4	3	0	3	3	2	5	1	4	4	4	1	1	1	1	1	1	0	2	2	2	2	3	0	3	5	3	1	3	1	0	0	3	4	4
nl	3	0	2	2	0	3	3	2	0	0	1	5	5	5	5	5	5	4	5	5	5	2	2	4	3	2	1	2	4	1	4	2	1	2	0	3	3	5	2	3	4	4	2	5	5	4	0	5	4
nl	4	2	2	3	0	0	2	1	1	1	1	5	5	4	5	5	3	5	5	5	1	2	4	4	3	4	2	3	3	4	4	0	4	3	2	4	3	2	2	4	0	3	3	3	2	0	1	5	5
nl	0	2	3	0	0	0	0	4	3	2	4	0	2	0	0	0	1	0	2	0	0	3	0	3	4	1	1	1	3	3	5	0	5	2	3	4	5	0	0	0	0	0	0	0	0	0	0	5	4
nl	3	2	2	3	5	2	3	2	2	2	1	2	3	2	3	2	2	2	3	3	2	1	2	3	5	3	2	3	2	2	3	1	2	3	2	3	3	0	3	3	2	4	1	2	2	1	2	4	2
fr	3	3	2	2	0	0	0	2	1	0	2	0	1	4	0	0	1	3	1	0	2	2	0	5	5	5	2	3	1	3	3	4	2	5	5	5	5	0	2	2	2	1	0	2	0	5	2	5	5
nl	1	0	4	4	4	4	4	5	3	3	2	5	5	5	5	3	5	4	5	5	5	6	5	3	5	5	5	5	1	5	2	2	5	3	3	3	5	4	4	4	4	3	2	4	3	0	2	5	5
nl	4	4	0	3	1	0	0	1	0	0	1	1	3	2	3	3	1	5	2	5	2	2	4	5	5	4	2	2	1	1	4	3	1	4	3	4	4	3	4	4	2	3	0	3	5	3	1	4	5
nl	2	1	5	2	5	2	2	2	2	5	2	2	5	3	5	5	2	1	3	2	0	1	0	2	2	3	0	2	3	2	5	0	2	2	3	2	2	0	0	0	0	0	0	0	3	3	0	5	5
nl	4	5	3	0	1	1	1	1	2	3	1	5	5	5	5	4	5	4	5	5	0	1	0	0	0	0	0	0	0	0	1	0	0	2	0	2	2	3	4	5	0	5	2	3	5	0	2	5	3
nl	4	3	2	2	0	1	1	4	1	1	3	4	3	4	2	4	2	2	3	2	3	1	2	1	0	1	1	0	0	0	2	1	5	2	0	4	2	1	2	3	4	3	1	1	2	2	1	5	3
nl	3	3	1	2	0	0	0	1	0	3	1	0	3	2	3	3	0	5	1	1	5	2	2	2	5	5	4	2	4	4	5	1	2	3	2	3	5	1	3	3	5	5	0	3	2	5	2	4	5
nl	2	1	0	0	2	2	2	0	1	2	0	0	1	2	0	2	0	2	0	3	3	1	2	1	5	2	0	2	4	2	2	0	3	2	0	1	1	1	0	2	0	2	0	0	0	0	0	2	3
nl	0	5	2	4	2	2	2	3	2	3	2	5	5	5	5	5	5	5	5	5	5	1	5	5	5	2	3	3	0	3	2	0	0	0	0	0	2	5	0	2	0	5	5	5	5	0	0	5	5
nl	2	5	0	0	0	0	0	0	0	5	0	5	5	5	5	5	5	5	4	5	0	1	0	2	5	0	0	0	0	0	0	0	0	0	0	5	0	5	5	5	5	5	5	5	5	0	0	5	5
nl	4	0	3	2	4	4	3	4	5	5	3	2	5	3	4	3	4	5	5	5	5	1	3	3	2	0	0	2	1	2	3	1	3	2	2	4	3	0	2	5	5	5	5	3	3	2	0	5	5
nl	3	3	3	4	4	0	1	3	1	5	3	5	5	5	5	5	4	5	5	3	2	1	5	4	3	3	0	1	1	3	1	1	1	0	0	3	4	4	4	3	4	3	0	4	4	1	3	4	5
nl	1	0	5	5	5	3	2	5	5	5	3	0	0	1	0	0	0	0	0	0	5	5	5	5	5	5	2	4	3	5	1	1	5	2	0	5	4	0	1	1	1	0	2	0	2	0	1	2	5
nl	3	1	0	2	4	4	2	2	5	4	2	5	1	2	2	2	4	2	3	0	0	5	1	5	3	0	0	0	0	1	1	0	5	0	0	2	3	0	0	2	0	0	1	3	2	0	1	5	4
fr	0	0	5	5	5	2	3	4	5	5	5	0	0	0	0	5	0	0	0	2	5	6	5	5	5	5	5	5	5	5	5	0	0	5	5	5	5	2	0	0	0	3	0	1	0	5	0	5	5
nl	3	1	5	1	2	2	1	4	2	3	2	3	5	1	4	1	4	5	4	4	0	2	5	4	4	3	1	0	1	0	3	0	2	2	0	2	2	0	1	3	1	1	0	0	2	2	0	4	4
nl	4	3	3	1	2	2	3	3	3	2	2	3	4	1	4	5	3	4	4	1	0	1	1	1	3	0	0	0	0	0	1	0	3	2	3	1	4	0	2	4	2	0	5	2	3	0	1	3	1
nl	3	2	3	0	1	0	0	1	0	0	0	4	5	0	2	0	5	2	4	0	5	5	0	2	2	2	0	1	0	1	3	5	4	5	0	3	5	1	0	0	1	0	4	1	0	2	0	5	4
nl	0	2	2	1	0	0	0	0	2	1	0	4	5	4	5	4	4	4	5	2	0	2	2	4	4	3	0	4	0	1	2	1	3	2	1	2	3	5	4	5	5	4	5	4	4	0	0	4	1
nl	3	1	2	4	0	0	0	0	0	0	3	4	5	1	4	1	2	4	2	0	3	2	1	1	5	4	1	4	4	5	3	0	2	2	2	4	5	0	0	3	1	1	5	4	1	5	0	5	2
fr	0	0	4	3	0	0	0	0	0	2	2	0	0	0	0	5	0	0	0	0	0	5	5	5	5	5	5	5	3	4	5	2	5	5	5	5	5	0	0	0	0	0	2	0	0	2	5	4	5
nl	5	1	1	0	1	1	1	3	1	3	2	5	5	5	4	4	5	5	4	5	0	1	0	2	1	2	1	0	0	0	3	2	3	3	4	4	4	3	2	4	4	4	5	4	4	0	1	4	4
nl	2	2	2	2	0	0	0	3	0	1	1	1	1	0	0	2	0	1	4	1	4	5	1	4	4	3	4	4	1	4	4	2	4	3	3	3	5	1	1	2	0	1	1	1	2	5	5	4	5
nl	3	0	5	4	5	5	3	5	5	4	5	1	0	0	4	0	0	1	0	0	5	1	5	0	0	2	1	1	0	1	2	0	5	5	0	5	5	0	0	0	0	2	4	1	0	0	0	4	4
fr	1	3	4	5	2	4	5	5	2	1	4	0	2	2	1	2	1	2	1	5	5	2	5	5	5	4	3	4	4	4	1	2	5	2	2	2	3	2	1	2	1	2	2	0	1	5	5	3	5
fr	0	1	5	5	3	4	3	5	5	5	5	5	5	5	5	3	5	5	5	5	5	2	5	5	5	3	0	1	0	0	0	0	4	5	0	1	5	5	5	5	5	5	5	3	5	0	0	5	0
nl	4	3	3	2	5	5	3	5	4	4	3	5	5	5	5	5	3	5	4	0	3	1	3	3	1	1	1	1	0	1	1	1	1	3	0	2	2	2	3	1	5	4	2	3	3	1	2	5	4
nl	3	3	3	2	3	2	2	2	2	3	2	2	2	2	2	2	0	3	1	2	1	1	2	2	0	1	0	0	1	2	4	1	2	2	2	5	3	1	0	3	1	1	1	2	1	3	2	5	4
fr	1	0	5	5	5	4	5	5	5	5	5	0	2	3	1	1	0	2	3	0	3	5	5	5	5	5	5	5	5	5	5	3	4	5	5	5	5	0	5	0	5	5	0	0	4	5	2	5	2
nl	2	2	0	3	3	0	5	0	3	3	4	4	0	2	0	5	4	3	4	5	5	2	0	4	4	4	0	5	5	4	3	5	5	5	3	5	5	1	0	0	1	1	0	3	2	5	1	5	4
nl	3	2	1	0	0	0	0	0	0	0	0	4	5	2	2	2	5	4	5	5	0	1	0	0	0	2	0	0	0	0	0	0	1	1	0	0	0	2	5	5	3	3	5	0	3	4	1	5	3
nl	5	3	0	5	0	2	1	1	2	1	2	2	5	4	5	3	4	5	5	5	2	1	2	0	5	5	3	5	3	4	2	0	1	2	0	2	2	5	5	4	5	4	5	2	3	0	2	5	5
nl	2	1	5	0	2	0	1	5	0	0	3	4	5	5	4	5	5	5	5	1	5	1	4	4	5	4	1	1	3	4	3	1	2	0	4	1	1	5	0	2	4	3	3	4	3	1	0	5	5
nl	4	4	1	2	0	0	0	0	1	1	4	0	0	3	0	3	0	3	0	0	4	5	0	3	5	4	4	3	3	1	3	0	4	4	3	2	4	1	2	1	4	3	0	3	1	5	3	4	5
nl	0	2	1	3	4	5	2	5	4	4	4	0	0	2	0	0	1	4	0	4	5	2	3	5	2	3	2	2	2	2	3	2	5	3	2	1	4	0	3	2	4	1	4	0	1	2	2	2	4
nl	5	0	4	5	0	0	0	0	2	0	3	4	5	3	2	3	4	3	4	5	5	2	5	0	0	0	0	0	3	1	4	0	3	3	2	2	3	3	3	0	3	3	3	3	4	0	2	5	4
nl	2	1	0	3	0	2	0	0	0	0	0	2	3	5	4	5	2	1	4	0	4	2	0	2	4	1	4	3	3	3	5	4	4	5	5	4	5	1	0	0	4	4	1	2	2	5	3	5	5
fr	1	1	2	3	2	3	2	3	4	5	5	1	0	0	1	2	0	3	0	1	3	2	1	2	1	1	1	2	1	1	3	1	1	4	1	3	4	1	0	1	0	1	3	0	0	1	1	3	3
nl	2	1	4	3	3	3	5	4	2	2	2	2	4	4	3	2	3	4	4	0	2	1	3	0	0	1	2	0	0	3	2	1	2	1	1	2	2	0	4	2	5	3	2	2	1	2	0	4	4
nl	1	1	5	3	5	5	4	5	4	5	4	2	4	3	4	2	4	3	4	1	5	2	5	5	5	4	4	5	4	3	1	4	4	4	2	4	5	1	1	3	2	2	4	2	5	2	4	4	5
nl	5	1	5	5	3	2	0	5	5	4	5	4	3	3	3	4	2	2	3	0	5	4	4	2	1	0	1	1	4	3	4	0	2	1	1	2	3	0	0	3	3	4	0	2	4	2	0	4	2
nl	2	3	2	3	5	5	1	3	3	4	1	5	5	5	4	2	1	5	1	5	2	2	2	2	5	5	2	2	1	2	4	1	3	3	1	2	4	4	4	5	5	2	1	1	5	2	1	5	2
nl	1	2	3	2	2	4	1	2	2	3	1	3	4	3	4	1	3	3	3	1	4	2	1	4	4	4	1	4	4	4	2	1	3	1	3	2	3	3	2	2	3	3	2	2	3	3	1	4	5
nl	5	4	3	1	4	2	1	5	4	3	4	4	5	4	5	3	4	5	5	0	0	1	3	0	0	0	0	0	0	0	3	0	1	3	0	3	3	3	5	3	5	4	5	3	4	0	0	5	4
nl	4	4	2	2	2	0	0	1	1	3	1	3	2	0	4	2	0	0	5	0	3	5	5	5	4	1	3	3	4	3	5	5	5	5	5	5	5	0	0	0	0	3	5	2	2	5	1	5	5
nl	3	2	4	2	5	5	4	4	5	5	4	4	3	4	3	4	3	4	4	4	5	2	5	4	3	1	1	3	4	1	3	2	5	3	2	4	5	0	5	4	4	4	4	1	4	4	1	5	4
nl	3	2	4	1	3	3	1	2	3	4	2	4	5	2	5	3	4	4	4	1	3	5	3	3	1	1	2	1	2	2	3	1	2	1	1	2	3	2	1	4	2	3	1	3	3	3	2	5	2
nl	3	3	4	3	2	2	2	3	3	2	4	4	4	3	4	3	4	4	4	5	3	1	4	3	1	2	2	3	2	1	3	1	3	2	4	3	4	2	1	3	0	5	4	3	4	4	1	5	5
nl	1	1	4	5	5	5	5	4	4	5	3	0	0	0	0	0	0	2	0	0	5	5	3	4	5	5	1	3	4	4	5	3	5	4	5	3	4	0	0	0	0	0	0	0	0	5	0	2	5
nl	4	2	1	1	3	4	3	4	3	4	3	2	3	1	3	1	3	3	3	0	3	1	2	1	1	3	3	1	1	2	3	3	3	2	3	3	3	1	1	2	3	3	2	1	2	2	3	4	3
nl	1	3	5	2	5	4	5	5	3	4	2	4	2	2	0	2	2	4	3	2	4	1	4	2	5	3	5	2	5	5	0	0	3	3	2	3	3	3	1	3	3	2	4	3	1	3	0	5	5
nl	3	3	2	3	4	4	4	3	5	4	2	2	2	1	1	4	4	3	3	0	2	2	1	2	1	1	2	2	2	0	5	2	3	2	1	4	4	1	0	0	1	1	4	4	2	1	1	4	4
nl	5	4	4	0	4	0	3	2	3	3	1	2	2	2	0	1	1	0	3	0	0	1	3	0	0	0	2	2	3	3	4	2	1	2	4	3	5	2	4	4	2	3	5	2	2	5	2	4	3
nl	5	4	4	3	0	2	2	4	0	0	0	5	5	5	5	5	5	5	5	0	0	1	5	3	3	5	0	2	4	4	0	0	0	0	0	0	0	5	5	5	5	3	5	4	4	0	0	5	4
nl	1	0	2	2	3	3	3	3	4	4	3	1	0	0	0	0	1	2	3	0	5	5	5	4	4	3	3	2	4	2	4	1	3	2	3	5	5	0	0	0	0	1	5	0	1	5	5	5	5
nl	3	1	5	5	3	0	0	2	1	5	1	5	5	5	5	5	5	5	5	2	5	1	3	5	0	3	1	1	4	0	2	1	1	2	1	2	3	5	3	4	4	5	4	5	5	0	1	5	3
nl	3	3	0	4	0	0	1	1	1	1	2	2	5	4	5	5	4	5	2	5	2	4	0	4	2	4	3	1	3	2	2	3	0	2	3	2	2	2	1	4	1	1	3	5	3	2	1	4	5
nl	3	4	3	2	4	4	1	3	5	4	3	1	3	5	2	4	3	2	3	5	5	1	5	3	3	3	3	2	2	3	3	2	2	3	3	4	4	0	0	3	1	3	0	3	4	4	2	5	3
nl	2	1	4	3	5	3	0	3	4	2	0	4	4	4	5	4	4	4	4	0	3	3	0	4	1	0	0	0	5	3	2	0	5	1	0	1	1	4	0	5	0	4	4	5	1	1	0	4	1
nl	4	2	5	2	4	2	3	5	5	4	4	0	0	1	0	3	0	4	1	5	3	1	4	3	5	4	4	4	3	3	3	1	4	3	2	2	3	0	1	1	2	0	4	3	1	5	1	3	3
nl	0	2	5	3	1	1	5	5	3	1	4	1	0	0	0	0	1	0	2	0	5	6	4	5	5	5	5	5	5	4	5	3	4	4	5	4	5	0	4	1	2	2	3	0	1	5	4	3	5
nl	1	4	1	3	3	2	0	0	4	3	2	3	5	4	4	3	3	2	3	4	2	2	4	5	4	2	1	1	1	2	3	2	2	3	1	1	4	5	3	4	1	3	2	2	4	3	0	4	3
nl	2	2	3	2	1	2	1	1	1	1	1	2	4	2	3	2	2	3	3	2	4	4	2	4	5	5	3	3	3	3	3	3	3	1	3	3	3	2	1	2	1	2	2	2	2	4	3	3	3
nl	1	2	4	4	5	5	3	4	5	5	4	1	2	1	1	2	2	1	3	0	5	4	5	5	4	2	5	4	2	4	2	0	4	1	0	5	5	0	0	0	0	0	2	0	1	5	3	5	4
fr	3	2	2	3	2	5	4	5	5	5	4	0	5	0	0	0	1	0	1	0	5	1	5	3	3	4	1	0	0	1	5	3	5	4	5	2	5	2	3	5	4	0	1	0	0	1	1	3	0
nl	3	4	2	3	5	4	3	4	4	5	3	0	0	1	0	4	0	3	0	2	3	1	3	3	3	3	0	1	0	3	5	0	4	3	3	4	5	0	0	0	0	2	4	1	0	1	1	5	3
nl	5	5	5	3	4	5	3	5	3	4	0	2	5	5	5	5	0	4	0	5	0	2	0	4	4	0	0	0	1	5	1	0	4	0	4	5	5	0	0	1	1	0	1	0	5	5	4	4	5
nl	2	2	1	5	0	1	2	1	2	1	0	2	1	2	2	1	1	3	1	4	4	2	2	4	5	4	4	3	3	3	2	2	3	4	3	4	3	2	4	2	2	2	2	2	2	4	3	3	3
fr	2	0	4	2	3	4	2	3	5	5	3	0	4	3	4	4	1	4	3	0	4	1	4	5	4	3	1	0	0	2	2	1	5	2	5	4	5	0	0	0	1	2	5	0	2	0	0	5	5
nl	4	2	2	1	4	2	0	4	4	4	2	5	4	5	5	5	4	4	5	5	5	1	5	2	0	0	0	0	0	0	3	0	2	0	0	3	3	3	2	3	5	4	5	4	4	0	0	4	4
nl	2	1	3	2	5	4	2	3	5	5	5	0	0	0	0	0	2	1	2	0	5	4	4	3	3	3	4	5	3	4	2	0	5	4	2	2	5	1	1	2	1	1	1	0	0	5	0	0	1
nl	1	3	5	5	4	1	4	4	5	4	4	3	5	3	5	3	3	4	3	5	3	1	5	4	5	4	2	4	3	3	5	0	3	2	5	4	4	4	2	4	3	4	0	3	3	2	0	5	5
nl	0	1	2	1	2	2	1	3	3	4	3	0	3	0	2	0	0	2	0	0	5	2	2	5	5	5	5	5	5	4	4	0	4	4	5	5	5	2	3	1	2	1	1	0	0	0	0	2	5
nl	0	1	5	5	1	2	0	5	5	5	5	3	5	3	5	2	5	2	5	5	5	2	5	4	3	2	0	4	2	2	5	0	3	5	3	5	5	0	0	0	0	2	0	0	2	2	3	5	3
nl	3	1	5	5	1	2	1	4	5	3	3	4	4	4	4	5	4	5	4	0	5	1	4	4	3	4	1	1	3	3	4	1	2	1	2	3	3	3	5	3	5	3	3	3	4	3	0	4	3
nl	4	2	3	1	4	1	2	2	4	4	2	3	2	3	3	3	3	2	4	4	1	1	2	1	1	1	1	0	0	0	3	1	3	2	1	3	3	0	2	3	3	3	0	3	3	1	2	3	3
nl	1	0	5	4	4	5	4	4	5	3	4	1	4	3	4	2	1	3	0	5	4	6	3	5	5	5	4	4	5	5	1	5	5	2	4	1	5	3	3	4	3	4	4	2	2	5	0	4	3
nl	3	3	2	2	4	1	0	2	4	5	4	2	1	2	1	2	0	1	2	1	2	1	5	3	0	2	1	0	0	0	5	1	4	2	1	4	4	0	0	1	1	2	4	1	2	1	1	2	3
fr	3	0	5	5	5	2	0	4	3	2	2	4	5	5	4	5	5	5	5	5	3	2	5	5	5	4	5	0	4	4	2	1	2	2	1	3	5	3	2	4	4	4	2	4	5	5	1	5	3
nl	2	3	4	2	2	4	2	3	4	4	4	1	3	2	1	2	2	1	2	3	1	1	2	5	3	2	2	2	3	3	3	4	4	2	1	2	4	0	0	0	0	1	4	2	2	4	5	2	4
nl	2	0	5	2	5	5	5	5	5	5	5	3	2	5	3	5	5	5	2	5	5	5	5	5	5	5	5	5	2	5	3	5	2	5	2	5	5	2	0	1	0	5	2	5	5	5	0	5	5
nl	3	0	2	4	2	3	2	5	5	3	3	3	0	0	0	0	5	4	2	2	3	5	2	5	5	2	0	2	3	4	5	0	4	2	5	5	5	0	0	0	0	3	4	0	0	0	0	5	2
nl	2	0	3	0	3	4	3	5	4	5	3	3	5	2	4	3	3	5	5	5	5	3	5	4	5	5	5	3	5	5	3	1	5	3	1	4	3	3	5	2	3	3	5	4	3	3	1	5	4
nl	3	2	1	4	0	3	1	1	1	2	0	4	2	3	4	4	2	4	4	5	4	2	2	4	4	4	3	3	3	2	4	4	4	3	1	5	4	1	1	2	5	5	3	3	4	5	3	5	3
nl	1	2	1	1	0	1	0	4	3	2	1	3	5	5	4	5	4	0	4	1	5	2	2	5	5	5	5	4	5	5	5	4	5	5	5	5	5	0	5	0	3	4	1	3	2	5	2	5	5
nl	2	2	2	1	5	5	5	5	5	5	3	3	5	3	5	0	0	0	3	0	1	4	1	5	5	5	3	4	4	4	4	3	5	5	0	2	5	0	0	0	1	2	4	0	5	0	0	5	4
nl	2	2	3	5	5	3	2	3	4	5	5	5	1	4	0	5	5	5	5	5	5	3	5	3	2	0	0	0	2	3	0	0	2	5	2	1	2	0	0	4	5	5	0	1	0	0	0	5	3
nl	2	2	3	3	4	5	2	3	4	5	4	1	1	0	1	1	0	4	0	3	3	2	5	3	0	4	2	1	2	2	4	0	4	4	0	3	5	2	2	2	2	2	1	2	0	1	0	5	4
nl	2	3	4	5	5	4	4	0	5	5	5	3	2	5	3	4	4	2	4	2	5	5	5	2	5	2	1	2	4	3	5	0	3	5	2	5	5	0	0	0	0	3	2	0	3	2	0	5	5
nl	3	3	3	2	5	4	5	4	5	5	4	3	5	5	5	5	5	5	5	5	5	1	3	5	0	3	1	0	0	1	5	0	2	0	1	2	5	0	0	1	0	2	4	0	4	5	0	5	5
nl	1	2	2	3	5	4	4	3	5	5	4	2	0	1	0	2	2	0	2	4	3	2	2	3	5	4	4	4	5	4	5	1	3	5	4	5	5	0	2	0	0	1	3	3	2	3	0	4	5
nl	2	1	3	1	5	4	4	5	5	5	4	4	3	3	4	3	4	1	4	3	4	4	4	5	4	4	4	3	2	2	5	3	5	3	3	4	5	0	4	4	1	3	1	1	4	4	2	5	5
nl	3	4	2	2	2	3	2	2	1	1	2	3	4	4	4	4	3	5	3	5	1	1	3	3	3	2	2	1	0	1	3	1	2	2	0	2	2	3	2	3	3	3	4	3	4	3	1	4	5
nl	1	0	4	4	2	3	2	1	3	2	4	2	5	4	4	2	5	4	5	5	2	2	5	4	5	2	0	3	1	3	2	0	3	2	0	3	3	2	5	5	5	0	4	0	4	0	0	4	0
nl	2	2	1	2	1	0	1	0	2	1	2	4	5	3	3	3	5	2	5	4	2	1	1	2	3	1	1	1	1	1	2	0	2	1	3	3	4	2	1	1	2	1	2	0	3	5	0	5	5
nl	2	2	3	3	5	5	5	4	5	5	5	0	0	0	0	0	0	0	0	0	5	4	5	5	5	5	5	3	4	5	4	2	5	5	5	3	5	0	0	0	0	0	0	0	0	3	2	2	3
nl	3	2	4	3	4	2	4	4	4	5	1	3	1	3	2	4	3	2	3	0	4	3	4	3	3	5	2	2	0	2	4	2	3	2	1	3	3	0	1	2	1	4	1	3	3	3	0	5	5
nl	3	3	0	3	0	0	4	4	0	0	2	3	3	2	5	5	5	3	4	0	4	5	1	4	5	3	4	4	4	4	4	4	5	3	3	3	5	3	2	2	3	3	2	3	3	4	0	4	5
fr	4	1	1	0	4	1	0	4	3	3	3	3	4	0	0	0	2	3	0	1	1	2	4	1	4	0	0	2	3	3	4	0	5	1	1	4	4	1	0	0	0	4	0	0	1	3	0	2	1
nl	3	3	4	3	5	4	3	3	4	5	4	1	4	4	2	3	3	1	1	1	4	1	4	4	5	2	2	3	3	4	2	3	2	1	4	3	3	2	2	3	2	2	2	1	2	5	5	5	3
nl	5	3	0	0	1	1	2	0	4	5	1	4	4	2	4	1	2	3	3	5	2	3	2	0	0	0	0	1	0	0	2	0	0	1	0	2	2	2	0	3	2	2	5	2	2	0	0	4	2
fr	2	1	4	4	5	5	4	4	5	5	5	5	2	5	2	5	2	5	2	2	5	2	5	4	5	4	3	3	4	4	2	0	5	4	3	5	5	0	0	0	5	5	1	0	5	5	5	5	5
nl	4	4	1	2	5	4	4	5	5	5	4	5	5	5	5	5	4	5	5	5	3	2	3	4	2	0	1	3	0	2	5	1	0	0	0	5	5	2	4	4	3	4	1	5	5	3	1	5	4
nl	5	2	4	2	3	4	0	1	3	5	1	5	4	5	4	4	4	4	4	5	3	1	4	4	4	1	0	2	4	3	3	0	3	1	1	4	4	4	4	5	5	5	4	4	4	2	3	5	5
nl	4	2	2	4	3	5	3	5	5	5	5	4	5	4	5	3	5	5	5	5	5	2	2	3	4	3	3	2	4	2	3	1	3	4	2	3	5	3	4	3	1	3	0	2	4	1	2	5	4
nl	3	0	5	5	5	1	5	5	4	5	0	5	5	5	5	5	0	5	5	5	5	4	5	5	5	5	0	0	3	2	3	0	3	2	0	5	5	5	0	0	0	2	5	5	5	0	0	5	5
nl	4	3	3	2	0	1	0	3	1	0	1	5	4	5	4	5	4	4	5	5	5	2	4	1	3	1	2	0	0	1	4	3	2	2	1	4	4	3	3	3	3	3	1	5	4	1	4	5	5
nl	3	2	2	2	2	0	1	1	1	2	2	3	3	3	4	3	2	3	3	0	2	1	2	2	5	3	2	4	2	3	2	2	0	1	4	3	3	4	2	4	3	3	1	4	3	1	0	5	5
nl	4	5	3	2	3	3	0	5	3	3	3	4	4	4	3	4	1	3	4	0	1	2	1	0	0	0	4	0	0	0	5	0	3	5	0	4	4	3	4	1	3	5	5	4	4	2	0	4	5
nl	1	1	3	2	4	4	2	2	4	4	2	4	5	2	5	2	2	2	4	2	5	2	3	5	5	3	2	1	1	1	5	2	4	3	2	5	5	1	2	5	3	3	1	3	4	2	2	4	4
nl	4	3	5	4	3	2	5	2	5	3	4	5	5	3	3	5	2	4	3	5	4	2	5	5	0	3	5	4	3	0	5	2	5	2	3	5	5	2	0	5	0	3	0	0	3	0	2	5	5
fr	2	2	4	3	5	5	3	5	5	5	5	3	1	3	0	1	0	2	0	0	5	5	5	5	5	4	3	2	1	4	5	3	2	4	3	5	4	0	0	0	0	3	2	2	0	5	2	3	5
nl	5	2	5	0	5	5	5	5	5	5	5	5	0	5	5	0	5	0	5	5	5	2	5	2	1	0	1	0	0	0	2	1	0	0	0	0	1	0	0	0	1	5	5	0	5	0	0	5	5
nl	2	0	2	5	5	4	4	3	5	5	5	0	0	0	0	0	0	0	1	2	5	5	4	5	5	5	5	5	5	5	5	1	5	5	2	5	5	0	0	0	0	0	3	0	0	5	1	1	5
nl	4	1	5	4	5	0	1	3	5	5	5	5	5	5	5	4	5	5	5	5	5	1	0	4	2	2	0	4	4	4	0	0	1	1	0	1	3	0	0	2	0	2	4	5	5	3	0	5	5
fr	2	1	4	3	3	3	5	2	4	5	5	1	3	1	0	2	1	2	0	0	4	5	2	3	5	3	2	2	4	4	5	0	5	4	5	3	4	1	0	0	0	0	0	2	0	0	4	5	3
nl	4	0	5	5	0	0	0	2	0	2	0	4	5	5	5	4	4	4	4	0	5	1	5	2	1	0	0	0	0	1	4	4	2	4	0	4	4	2	4	4	2	5	1	3	4	0	2	5	1
fr	3	2	1	1	2	1	0	3	4	4	1	3	3	3	3	2	3	2	3	4	2	1	2	1	0	0	0	0	0	0	0	1	2	1	3	1	3	1	0	2	2	1	4	2	1	1	3	3	3
nl	3	5	2	2	0	0	5	2	0	0	1	4	5	4	4	4	5	5	4	5	1	1	4	0	0	0	0	0	1	0	3	2	0	0	0	5	1	2	3	3	5	1	4	0	2	0	0	5	5
fr	3	4	3	3	3	3	2	2	3	4	3	5	5	4	4	4	4	3	4	1	3	1	4	3	3	0	0	2	1	1	1	0	2	1	1	2	2	3	3	2	4	5	3	4	3	2	1	4	3
nl	2	0	3	3	4	4	4	4	4	4	4	3	0	3	1	3	3	1	4	4	4	2	3	4	3	3	2	3	2	3	4	1	4	2	2	3	3	0	1	3	0	1	2	2	3	1	1	4	4
nl	2	1	4	2	3	3	2	4	1	5	2	0	1	0	0	0	0	3	0	0	5	5	5	3	5	5	5	2	5	5	5	2	5	3	4	4	5	3	1	0	0	2	0	0	0	5	5	5	5
nl	1	2	4	4	0	1	1	1	4	1	1	2	4	2	1	3	1	4	1	5	5	4	3	4	5	2	4	4	4	4	5	2	4	4	4	3	4	0	1	5	3	3	1	2	3	5	3	5	5
nl	4	3	2	3	5	5	2	3	5	5	5	3	4	4	3	4	2	5	2	5	2	1	3	2	1	2	1	3	2	0	4	0	3	2	2	2	4	1	1	4	4	4	3	3	2	1	2	3	2
nl	5	4	1	2	3	2	2	0	1	1	1	3	4	3	5	1	4	4	4	1	0	1	3	0	1	1	1	0	1	0	3	1	2	1	1	1	2	3	4	3	5	3	3	2	3	3	2	4	4
nl	2	1	3	3	1	1	1	3	4	1	3	3	4	1	3	2	4	4	3	4	3	1	3	3	3	1	3	3	2	3	3	3	5	2	2	3	4	1	1	1	1	1	3	1	1	3	1	4	3
nl	2	1	0	1	0	0	3	0	1	0	1	1	0	2	0	3	3	3	2	0	4	5	0	2	4	2	3	3	3	3	3	2	3	3	3	2	3	0	2	2	2	2	2	2	2	2	4	4	5
nl	1	1	5	3	1	5	4	5	2	3	1	0	0	0	0	0	1	5	0	5	5	4	5	5	5	5	5	5	5	5	3	0	5	3	0	0	5	0	0	0	0	1	5	0	2	2	0	3	3
nl	4	4	4	0	2	0	0	5	5	5	3	5	5	5	5	5	5	4	5	3	2	1	5	2	2	0	0	1	0	0	5	0	3	3	0	3	4	5	5	5	5	5	0	5	5	1	0	5	1
nl	1	2	2	0	0	0	0	0	0	0	0	4	5	4	5	4	5	5	5	5	0	2	3	2	1	0	0	0	0	0	3	1	0	0	1	3	4	5	5	5	5	5	5	5	5	0	0	5	0
nl	3	4	3	2	5	5	1	2	2	4	2	2	1	2	1	5	2	1	3	4	1	1	1	1	2	2	3	2	2	1	3	0	2	1	3	0	4	0	0	2	0	0	2	3	3	0	1	2	2
nl	2	0	5	5	5	5	5	5	5	5	5	5	4	5	2	5	5	0	5	5	5	2	0	2	0	0	1	0	0	0	2	0	0	1	0	4	5	0	3	2	1	2	5	0	0	0	0	5	0
nl	2	4	4	1	2	0	1	2	2	1	3	4	5	3	4	4	4	4	4	5	3	2	4	3	2	1	0	0	0	0	4	0	3	0	1	1	3	4	4	4	4	4	1	4	4	0	0	4	0
nl	2	3	3	3	2	5	4	4	4	3	3	5	4	4	5	2	3	4	4	4	2	1	4	5	3	3	1	1	0	3	5	0	3	1	2	4	5	0	1	5	1	1	1	2	2	0	0	5	4
nl	2	3	5	3	5	5	3	3	5	5	4	5	5	4	5	3	5	4	5	5	3	1	4	2	0	0	3	0	0	1	4	3	3	5	1	4	3	3	3	1	5	5	0	3	2	0	2	4	0
nl	3	2	3	2	1	3	3	2	2	2	1	0	5	4	3	2	3	5	1	2	1	3	1	3	0	3	0	3	1	1	2	3	4	2	3	1	3	3	3	1	1	0	1	1	1	0	3	2	3
nl	3	3	3	3	4	4	4	4	4	5	3	2	3	2	2	4	3	3	4	4	4	1	2	4	3	3	2	3	1	3	3	1	1	2	3	2	5	3	1	3	2	1	4	2	1	1	1	3	4
nl	2	3	0	4	0	0	0	1	1	0	0	3	3	2	4	3	3	3	2	5	5	2	3	4	5	5	4	5	5	5	5	5	5	5	1	5	5	2	1	1	2	4	1	3	3	5	5	5	5
nl	2	4	2	0	2	2	0	2	1	2	2	1	0	1	0	1	1	2	0	0	2	2	4	4	2	1	1	0	2	3	3	1	3	1	1	0	5	0	4	5	3	5	0	2	2	2	0	5	3
nl	2	3	4	1	5	4	1	1	4	4	5	3	4	3	3	3	4	4	3	4	1	1	4	1	2	4	1	0	3	4	4	0	4	3	2	5	4	0	4	3	4	4	4	1	1	1	2	5	4
nl	4	1	4	5	3	1	3	5	4	5	4	0	1	0	0	0	1	0	1	5	5	3	5	4	5	5	4	3	3	4	5	3	5	2	5	3	5	0	0	0	0	0	0	0	0	0	0	4	5
nl	5	3	2	0	0	0	1	3	1	0	2	5	4	4	3	2	4	2	4	2	0	1	0	2	0	0	0	0	0	0	2	2	1	0	0	1	2	1	4	2	5	2	5	1	3	5	2	5	3
nl	2	2	4	4	2	1	3	4	3	5	2	2	1	3	2	3	2	4	2	1	5	3	5	2	3	2	2	1	1	2	4	3	3	4	2	4	2	2	3	2	3	2	2	2	3	4	4	5	2
nl	2	1	4	2	5	5	5	5	5	5	4	1	1	2	0	0	1	2	3	0	4	2	5	1	2	2	2	1	0	3	3	0	4	3	2	5	5	1	2	3	3	3	2	0	3	1	2	3	3
nl	4	3	4	4	2	5	4	4	4	4	5	4	2	4	1	4	4	5	2	2	5	2	5	4	0	1	2	0	0	0	5	0	1	3	0	3	4	2	1	2	1	1	5	3	2	1	5	5	5
nl	3	3	0	0	2	2	1	1	4	3	2	2	1	1	4	1	1	4	3	5	1	1	0	1	3	2	1	1	2	1	4	0	1	3	1	4	5	0	1	1	0	1	1	1	0	0	0	5	4
nl	3	3	2	2	2	2	2	2	2	3	2	2	2	1	2	2	2	3	2	3	2	1	2	1	3	3	0	2	4	4	3	2	2	2	2	3	1	0	2	1	0	0	2	2	2	2	0	3	3
nl	3	3	2	0	5	3	0	3	5	4	5	5	2	2	1	1	2	5	5	5	0	1	0	0	0	0	0	0	0	0	0	0	1	1	0	0	5	0	0	5	0	0	4	0	2	0	0	5	5
nl	0	2	4	2	0	1	0	0	1	1	1	0	4	1	0	0	0	0	2	1	5	4	1	3	5	5	5	5	5	5	5	0	5	4	1	1	5	1	0	0	0	2	0	0	0	5	5	3	5
nl	4	2	2	1	5	0	3	2	2	5	3	1	2	4	1	2	0	2	2	5	2	1	2	0	0	1	1	0	0	0	4	0	1	2	2	2	2	0	0	2	0	0	1	0	2	0	0	5	4
fr	1	1	2	2	4	1	0	0	4	5	4	4	4	4	4	5	2	4	4	0	3	1	4	4	4	2	0	5	4	4	1	1	3	4	0	4	4	4	5	5	4	4	0	5	4	2	1	5	1
nl	3	1	2	1	3	4	0	3	1	3	2	3	2	1	2	1	2	5	2	5	1	1	1	1	1	0	0	0	0	0	2	0	1	0	0	0	1	0	1	2	2	5	5	2	2	1	0	3	3
nl	2	3	1	4	1	1	1	1	3	2	1	3	2	3	1	3	1	4	3	2	2	4	2	3	1	2	5	4	1	1	5	4	4	4	2	4	4	1	1	0	0	1	5	1	3	3	1	4	5
nl	2	1	3	3	4	3	2	1	3	3	3	1	1	2	1	3	1	1	3	5	1	2	4	5	3	5	1	3	4	3	1	3	2	3	3	2	2	1	2	3	3	1	4	2	2	3	1	4	5
nl	1	1	4	2	0	3	0	3	1	0	0	0	5	0	4	0	1	3	1	4	5	1	5	4	4	4	3	1	3	3	3	0	3	3	5	2	3	0	0	5	0	1	4	1	0	0	0	4	5
nl	3	0	4	3	5	5	0	5	5	4	4	5	5	3	5	2	5	3	5	5	5	1	5	5	4	4	0	0	4	4	1	0	2	0	0	2	4	2	4	0	1	2	2	1	2	4	1	5	3
nl	2	2	1	2	1	2	1	2	4	2	1	2	1	2	2	1	2	3	2	2	2	4	2	2	3	2	1	2	1	1	4	3	2	4	1	3	1	1	1	1	2	1	2	3	1	1	2	2	1
fr	1	1	3	2	0	0	0	0	2	4	0	4	2	4	1	4	0	3	1	5	2	1	0	4	5	4	3	1	0	2	1	1	1	2	1	0	4	0	4	1	4	2	2	2	0	1	0	5	4
nl	5	1	5	5	1	2	5	3	4	2	1	4	3	4	2	2	1	4	1	5	2	1	3	4	5	4	5	1	4	4	5	1	4	2	2	4	5	1	1	0	1	2	1	1	1	4	4	5	5
nl	3	3	5	2	0	1	0	1	1	0	1	4	5	3	4	5	4	4	4	0	5	1	2	5	2	2	1	1	0	0	1	0	1	2	3	1	2	3	2	5	5	4	2	4	4	3	3	5	4
nl	4	2	3	3	3	2	1	1	3	2	1	2	4	3	3	3	4	4	0	4	2	1	3	0	0	0	0	3	0	0	3	0	1	1	0	1	1	3	2	3	4	4	0	2	2	0	0	3	2
nl	4	3	4	5	4	4	3	5	5	5	5	5	5	5	3	4	5	0	5	5	5	1	4	4	5	4	3	4	4	3	3	5	4	5	2	4	5	5	5	5	2	1	4	1	1	5	5	5	5
nl	4	1	3	3	2	1	0	5	3	2	1	3	2	1	3	2	4	2	4	0	2	3	1	1	1	2	3	0	1	1	4	2	2	1	2	3	3	0	0	1	0	0	1	2	2	3	0	3	3
nl	4	4	1	2	3	0	0	3	3	5	4	3	2	3	2	3	2	2	3	2	0	1	2	1	2	1	1	1	1	2	3	1	2	3	3	4	3	0	1	2	2	3	4	2	3	1	1	3	3
nl	1	2	5	2	5	5	5	5	5	5	5	5	5	2	5	2	5	5	5	2	1	2	5	3	0	0	0	0	0	2	3	3	2	5	0	4	5	0	2	3	5	5	5	0	0	0	0	5	2
nl	4	0	4	1	1	1	0	1	2	3	1	5	5	3	5	5	5	4	5	2	2	1	5	3	4	1	1	1	3	3	2	3	1	1	3	1	3	4	3	4	2	4	0	5	3	3	1	4	3
nl	2	4	1	2	5	4	2	2	4	4	4	2	5	2	4	2	0	4	3	5	0	1	2	0	0	4	0	0	2	5	4	0	3	3	3	4	4	0	1	1	0	5	0	0	3	0	0	4	4
nl	3	3	0	2	0	0	4	3	1	1	2	3	4	3	4	5	5	4	4	4	3	2	0	3	4	3	1	1	1	4	5	1	4	3	4	5	4	1	0	1	0	4	4	3	3	2	2	5	5
nl	0	0	2	4	2	2	2	2	2	3	2	2	3	2	3	4	1	5	5	5	5	5	5	5	5	5	5	0	5	5	5	5	5	5	5	4	5	3	2	3	3	3	0	2	2	5	5	5	5
nl	0	5	0	0	5	2	2	2	3	4	4	5	5	5	4	5	5	3	5	5	0	2	0	4	4	3	2	1	2	3	5	2	3	3	2	5	5	1	1	4	2	4	3	4	5	1	1	5	3
nl	3	2	0	0	0	0	0	0	1	1	0	3	3	4	3	4	2	4	4	0	0	1	0	0	0	0	0	1	1	0	3	2	0	1	1	2	1	3	2	3	3	2	4	4	4	4	2	4	2
nl	2	3	2	2	5	3	5	3	3	3	3	5	5	5	5	5	5	3	5	5	5	1	5	0	1	0	0	0	0	0	5	0	2	0	0	3	5	5	5	4	5	4	5	3	5	0	0	5	5
nl	3	4	0	3	0	0	0	2	1	1	1	2	1	3	2	4	5	4	5	2	1	3	0	3	5	1	2	1	1	1	5	2	4	4	4	5	4	2	1	1	0	1	3	3	3	2	2	5	4
nl	1	2	4	3	5	5	4	5	5	5	3	1	1	3	1	3	0	3	1	0	4	5	3	5	4	4	4	4	4	3	5	2	3	4	4	5	5	1	2	1	1	2	0	3	3	5	2	5	5
nl	4	3	4	3	5	4	5	5	5	5	5	1	4	2	3	2	3	3	3	0	4	5	5	4	2	4	1	4	3	3	1	1	5	4	0	4	5	0	0	2	0	4	3	0	0	0	4	5	4
nl	4	3	1	2	3	1	3	3	4	5	2	5	5	3	5	5	5	4	5	4	0	2	2	1	0	0	0	0	0	0	2	3	4	4	0	3	3	4	4	2	3	4	2	4	4	0	4	4	3
nl	3	3	1	2	1	1	0	2	3	2	1	2	3	3	2	4	2	4	2	4	4	2	4	4	3	1	1	2	2	0	1	1	1	1	1	1	3	1	0	2	1	1	3	2	4	1	1	4	3
fr	1	2	4	4	4	3	4	4	5	5	4	2	3	3	2	3	3	2	4	3	3	1	5	4	4	3	2	5	4	4	4	2	4	4	3	4	5	0	0	1	0	3	2	2	3	4	4	4	2
nl	3	3	3	3	4	2	3	4	4	4	3	3	3	3	3	4	4	3	4	4	3	2	3	3	4	3	3	3	3	3	3	1	3	2	3	3	4	3	3	3	4	4	1	4	3	3	3	4	4
nl	4	2	0	0	0	0	0	0	0	2	1	0	5	3	5	1	4	0	1	1	5	5	3	2	4	3	2	4	2	5	5	5	4	5	1	5	5	2	5	1	5	5	2	0	3	5	5	3	5
nl	3	3	0	0	0	0	2	0	0	0	1	2	4	2	3	3	2	3	4	0	2	2	0	2	5	1	0	0	2	0	5	5	5	4	1	5	5	1	0	0	4	5	0	2	4	0	5	5	5
nl	3	4	2	2	4	4	4	2	4	4	1	3	4	4	4	4	2	5	3	5	2	1	3	1	4	2	1	3	3	2	1	1	1	3	0	3	1	1	3	5	5	3	0	0	1	0	0	3	5
nl	2	2	5	4	5	4	5	5	5	5	4	4	3	3	3	2	4	3	4	4	4	3	3	4	2	0	2	3	3	2	4	0	3	2	2	4	4	1	0	1	4	3	1	2	3	3	1	5	5
nl	5	3	3	0	1	3	1	0	2	4	3	3	2	3	3	5	3	1	3	5	0	1	1	0	0	0	0	1	0	0	5	0	3	2	1	3	1	2	3	1	0	0	0	3	2	0	0	5	5
nl	1	2	5	5	5	5	5	5	5	3	3	2	5	5	5	5	0	5	5	0	5	6	5	5	5	5	3	3	0	3	0	0	0	3	2	2	5	0	2	5	5	2	5	2	4	0	0	5	5
nl	1	2	5	4	4	3	2	5	4	4	2	3	4	2	3	2	2	4	3	4	5	1	5	4	3	4	2	2	2	2	2	0	4	3	2	3	4	1	1	1	1	4	2	1	2	2	1	4	4
nl	3	1	4	4	4	4	3	4	4	5	4	4	5	1	2	4	0	3	5	1	5	1	5	5	5	1	0	1	4	4	3	0	2	1	1	2	2	0	1	4	0	0	4	1	1	4	0	5	2
nl	3	3	3	5	3	2	0	3	2	2	2	2	4	2	2	3	5	0	3	1	1	1	1	1	5	5	0	1	5	3	2	0	0	1	0	1	1	3	2	3	0	5	4	2	2	2	0	3	5
nl	2	5	3	1	3	3	3	3	3	4	3	2	2	2	2	1	2	1	0	5	1	1	1	0	1	0	3	1	1	0	5	0	2	3	0	5	3	0	0	0	2	2	1	0	0	0	3	1	3
nl	3	4	4	3	4	4	2	1	3	4	2	4	1	4	3	3	3	4	3	4	1	1	4	3	2	1	2	1	1	1	1	0	3	2	2	3	3	2	4	2	2	1	2	2	3	2	1	4	4
fr	2	2	4	3	5	1	4	4	3	1	4	4	5	4	5	5	1	5	1	5	3	2	5	3	4	4	3	4	3	3	2	3	5	2	1	4	4	5	0	1	1	2	3	5	5	3	0	5	4
nl	5	1	3	3	2	3	1	5	3	3	3	1	2	2	3	1	1	2	1	2	2	1	2	3	2	3	2	2	3	3	3	0	2	2	2	3	2	2	1	4	1	4	4	2	1	5	1	4	3
nl	3	1	0	0	0	0	0	1	0	0	2	4	4	4	2	2	3	2	3	2	0	2	0	2	3	2	2	2	1	3	3	1	2	2	2	3	1	1	1	3	4	4	3	3	3	1	2	4	5
nl	3	3	0	2	1	1	0	3	1	2	2	1	4	3	4	4	3	4	3	4	3	2	1	1	4	1	1	1	1	2	4	2	4	3	1	4	4	1	1	2	3	4	1	4	4	4	1	4	5
nl	3	3	1	1	5	4	4	4	5	5	5	4	5	3	5	1	5	1	5	5	5	2	1	5	3	3	0	2	0	0	5	5	5	5	3	5	5	1	0	0	3	1	1	4	1	5	1	5	5
nl	2	2	3	3	4	4	3	4	4	5	4	4	5	2	4	2	2	2	3	5	5	1	4	3	1	0	0	1	3	0	4	0	5	3	1	4	4	0	0	4	0	3	4	1	1	1	1	4	5
nl	3	3	3	1	5	5	4	4	4	5	4	2	0	1	0	4	1	4	3	3	3	1	3	4	5	4	1	3	4	4	3	0	2	2	2	5	4	1	0	1	0	1	3	0	3	2	0	4	1
nl	2	1	3	0	5	5	5	5	5	5	5	2	4	1	3	1	2	2	2	3	3	2	4	0	1	2	3	3	0	0	5	0	4	5	0	5	5	2	3	3	5	2	2	3	2	2	4	2	3
nl	4	3	1	3	4	5	4	4	5	3	3	4	1	3	1	1	3	3	4	5	3	2	3	3	4	4	4	3	4	4	4	3	1	4	3	2	4	0	0	0	0	2	0	2	3	1	0	5	5
nl	5	2	3	4	5	0	5	4	5	5	2	3	4	3	2	2	5	1	4	3	4	2	4	2	0	3	0	0	0	0	2	1	3	2	3	4	4	1	1	4	1	2	1	0	1	0	0	4	3
nl	2	2	3	3	1	1	1	2	1	1	1	4	3	3	4	3	2	5	3	5	1	1	1	1	1	1	2	0	0	0	3	1	2	1	0	1	1	2	3	2	4	4	0	3	3	1	1	3	4
nl	1	2	2	2	3	4	2	2	5	5	4	1	3	0	3	0	1	2	2	5	5	2	2	3	5	3	4	4	4	3	3	2	4	3	3	4	4	1	2	2	3	3	0	1	1	4	4	3	3
nl	1	3	0	2	0	0	0	1	1	0	0	1	0	0	0	0	1	1	2	5	3	2	0	3	5	1	5	3	4	4	4	4	5	4	2	4	5	0	3	3	4	3	2	5	0	3	1	4	5
nl	5	5	1	0	0	0	0	0	0	1	0	5	3	5	5	3	0	5	0	5	2	1	0	0	0	0	0	0	0	0	2	0	0	0	0	2	2	3	5	5	5	5	5	3	4	3	0	5	5
nl	5	4	3	2	0	0	0	0	4	5	1	4	5	4	5	4	5	4	5	5	0	1	0	3	1	2	1	1	0	1	1	0	0	0	3	2	3	1	1	5	5	3	3	4	5	0	2	5	4
nl	2	1	0	0	3	2	0	3	4	4	3	4	5	5	4	2	5	5	5	5	2	1	5	3	2	4	4	4	0	1	5	0	4	3	1	3	5	0	0	5	0	4	4	3	4	4	0	5	5
nl	3	2	2	4	5	0	5	5	4	2	2	4	3	2	4	3	0	5	5	0	4	2	4	4	2	2	0	0	4	0	2	2	2	2	0	2	3	0	0	2	0	0	5	0	2	0	5	4	3
nl	3	3	3	2	0	0	1	3	1	1	2	3	3	5	4	5	4	5	3	0	2	1	1	0	1	1	0	2	3	2	3	2	2	2	0	4	2	2	2	2	2	2	2	3	3	1	0	4	5
nl	3	3	1	1	2	0	3	4	5	5	4	3	0	2	1	3	1	4	1	0	2	1	2	2	4	1	0	2	1	1	5	5	5	5	1	5	5	0	0	0	1	3	4	2	2	4	0	5	3
nl	2	2	3	3	1	1	3	4	1	0	2	3	2	2	2	2	1	1	2	3	4	5	3	2	5	4	4	3	3	1	4	2	2	4	2	3	4	1	0	1	1	2	2	1	1	4	4	4	5
nl	3	1	4	1	5	4	3	4	5	5	5	5	4	4	4	4	4	4	5	1	4	1	5	2	1	2	1	1	4	1	4	0	2	1	3	3	4	0	0	1	0	2	0	3	4	1	0	4	5
nl	2	1	1	1	1	0	0	0	3	2	1	0	5	3	3	1	3	1	3	0	2	2	1	5	5	5	1	5	4	5	1	0	4	0	2	1	2	1	5	5	3	5	3	1	2	5	0	5	5
nl	2	5	3	1	0	0	0	0	1	0	2	0	0	0	0	0	0	2	0	0	5	5	5	1	0	1	2	1	0	0	3	3	0	0	3	1	4	2	0	2	0	0	5	0	0	0	0	0	5
nl	4	5	3	1	3	1	0	2	4	4	1	3	2	3	2	0	5	1	4	5	3	1	2	3	1	0	1	0	4	4	5	0	1	0	0	1	3	0	0	1	2	0	1	0	2	3	0	3	5
nl	3	3	2	1	2	2	0	0	0	0	0	3	4	4	4	4	1	3	3	4	1	3	3	0	0	0	0	0	0	1	0	0	2	0	0	1	3	1	3	5	4	5	0	2	2	4	0	4	2
nl	4	3	1	1	1	1	1	1	1	1	1	3	5	3	5	3	3	5	4	1	2	1	1	1	3	1	2	1	1	2	2	1	2	2	1	2	3	5	2	1	5	4	1	5	5	2	2	5	3
nl	3	3	4	1	5	4	4	3	4	4	4	3	1	3	0	2	1	3	2	1	3	2	3	1	1	0	0	0	0	0	1	0	4	1	2	2	2	0	1	3	0	0	2	2	2	2	1	4	2
nl	2	3	1	1	0	0	0	2	2	0	1	2	4	4	3	5	2	3	2	5	5	2	4	2	3	3	3	1	2	1	4	1	4	4	5	4	5	0	1	2	4	4	0	2	4	4	2	5	5
nl	4	2	2	2	0	0	0	0	0	0	0	4	4	3	5	4	4	5	4	5	2	1	0	3	5	3	4	2	4	3	4	1	2	2	2	3	4	5	4	4	2	4	0	4	5	2	2	5	5
fr	0	0	2	5	1	2	2	2	3	2	1	2	5	2	3	2	3	2	3	0	5	2	4	5	3	2	2	2	0	1	0	0	2	1	0	0	2	2	2	5	5	3	2	3	5	1	0	3	1
nl	3	1	5	4	2	0	0	0	1	1	2	3	2	2	1	3	0	1	2	4	3	1	4	4	1	0	1	1	0	0	3	3	4	3	0	2	4	1	2	3	3	2	0	2	3	0	4	3	2
nl	3	3	2	3	4	4	3	4	4	4	3	3	1	4	2	1	2	2	3	1	4	1	2	2	1	1	3	2	1	1	3	1	2	3	1	3	4	1	3	5	3	5	3	1	2	1	1	5	3
nl	4	4	0	0	0	0	1	0	1	0	1	4	5	4	5	5	4	5	5	4	0	1	0	1	1	0	0	0	0	0	3	2	2	2	3	2	4	4	4	2	4	4	2	5	5	0	2	5	4
nl	5	3	2	0	0	1	0	0	1	0	0	5	4	4	5	4	5	0	4	0	0	1	0	0	0	0	3	0	0	0	4	0	3	1	3	1	2	0	5	2	3	5	5	1	4	2	0	5	4
fr	2	4	3	2	2	2	2	4	5	5	5	1	1	0	1	2	4	4	2	4	2	1	4	1	1	4	3	1	0	4	5	1	4	4	0	3	5	0	0	1	0	1	4	0	1	0	3	0	3
nl	3	3	2	2	0	0	0	0	0	0	0	1	1	3	1	4	1	0	1	0	4	2	0	4	5	5	3	4	4	4	5	4	4	5	4	5	5	0	0	0	1	3	5	2	1	0	0	5	5
nl	2	1	4	2	4	1	0	1	3	3	2	4	4	3	3	4	3	4	3	4	1	1	2	3	4	5	4	2	0	1	5	3	4	4	2	5	4	0	2	1	1	1	3	3	2	1	2	4	2
nl	4	0	0	0	1	1	0	0	1	1	0	5	3	5	3	4	3	4	4	5	2	2	0	4	3	5	3	3	1	3	4	1	3	1	4	2	4	0	2	2	4	4	1	3	4	1	0	5	1
nl	2	2	1	1	1	2	2	1	1	1	1	4	3	4	3	4	3	4	3	5	1	1	0	3	1	3	3	3	1	2	3	3	2	2	2	2	3	2	4	4	3	3	4	4	3	4	2	3	3
fr	1	3	3	2	3	2	2	4	5	4	2	0	1	2	2	5	0	1	2	0	5	5	4	4	5	5	0	1	2	2	5	2	4	5	4	5	5	0	0	0	0	4	0	3	1	5	4	5	5
nl	2	4	4	3	4	5	1	4	5	4	5	1	3	2	1	2	1	3	3	4	4	1	4	2	5	3	1	2	4	3	5	3	3	4	4	5	5	4	0	2	3	3	1	1	4	3	0	4	5
nl	0	0	5	5	2	0	0	2	3	4	1	5	5	2	5	5	1	5	2	5	2	2	1	5	5	5	5	5	3	5	2	0	4	2	1	5	3	4	0	3	0	2	5	1	4	0	5	5	5
nl	5	0	5	5	3	5	0	5	5	5	3	5	5	5	0	5	3	5	5	5	5	2	5	5	5	5	5	5	0	5	0	0	0	0	0	5	5	0	3	5	5	5	0	3	5	5	0	5	5
nl	1	2	4	2	1	2	0	1	2	2	2	3	1	2	1	3	3	4	4	0	5	1	5	4	3	3	0	0	0	0	1	0	3	2	0	1	4	1	1	3	0	2	5	2	3	0	0	3	0
nl	5	5	4	0	2	1	0	1	1	2	0	3	2	5	3	5	4	5	4	5	1	1	5	3	0	3	3	1	0	0	4	3	2	1	1	3	4	5	5	5	5	5	2	3	5	5	5	4	4
nl	4	3	0	0	0	0	0	0	0	0	0	5	5	5	5	5	5	5	5	5	3	1	0	0	3	0	1	0	0	1	1	3	1	0	0	5	4	5	3	2	5	2	5	3	4	5	1	5	4
nl	5	0	0	0	5	1	0	2	5	5	4	5	0	4	0	2	3	0	1	4	3	2	3	1	0	1	0	0	0	2	5	2	5	5	3	4	5	0	0	0	0	2	0	2	4	0	0	5	4
nl	4	4	1	1	4	1	4	3	5	4	3	5	4	4	5	4	5	5	5	5	0	1	0	0	0	0	0	0	0	0	4	2	1	3	0	4	4	0	0	0	1	5	5	4	5	0	1	5	4
nl	2	0	3	1	5	5	2	4	5	5	4	5	0	2	2	0	5	5	5	5	5	4	5	5	4	4	2	4	3	0	4	0	5	4	0	2	5	0	0	0	0	4	0	0	0	2	0	5	5
nl	3	2	5	1	3	1	0	0	4	5	1	5	5	2	5	2	5	5	5	5	2	1	5	2	1	2	0	3	0	3	0	0	0	0	0	1	2	0	5	5	5	5	0	0	3	0	0	5	5
nl	1	4	4	2	5	5	5	4	5	5	5	4	2	2	2	5	3	0	4	0	5	4	3	3	1	4	2	2	1	1	5	3	5	5	5	5	5	0	0	0	1	2	0	0	5	5	0	2	3
nl	3	4	3	2	0	0	0	2	3	3	1	5	5	5	5	0	3	5	4	0	3	1	0	4	4	0	0	3	5	0	0	0	3	1	3	0	3	0	0	0	0	0	0	0	5	0	0	5	2
nl	3	3	0	0	0	0	1	0	2	0	3	3	5	4	4	3	4	4	4	4	1	2	5	2	3	2	3	2	2	1	5	3	2	2	1	2	2	4	3	3	1	3	5	3	4	3	0	4	2
nl	5	4	4	4	0	0	3	2	4	5	0	5	3	5	1	5	3	4	4	5	1	1	4	1	0	1	0	0	4	1	4	0	0	0	4	4	4	0	1	0	0	1	4	0	3	0	0	5	4
nl	3	3	4	2	4	3	2	3	3	3	2	3	4	2	4	3	3	3	4	5	2	1	2	3	2	3	1	3	4	2	4	1	3	1	4	2	3	3	1	2	2	0	2	1	2	3	5	1	3
nl	5	3	1	0	5	0	0	2	5	5	5	3	0	2	0	0	1	0	2	2	0	1	5	0	0	0	2	0	0	1	4	0	2	2	5	2	4	2	1	1	2	0	0	1	0	2	0	5	2
fr	3	2	2	3	0	0	0	2	4	0	1	2	3	1	2	4	2	5	3	5	2	2	5	4	5	4	0	4	3	3	0	4	5	5	0	4	5	5	0	0	0	0	0	4	0	5	5	5	5
nl	5	4	2	1	3	3	1	2	4	5	3	5	5	4	5	4	5	4	5	4	1	1	1	0	1	2	1	0	1	1	3	2	1	0	1	4	2	2	2	4	2	4	5	4	4	2	2	5	4
nl	3	3	3	3	2	3	2	4	2	2	1	4	4	4	4	4	4	4	4	4	3	2	4	3	2	1	2	3	1	0	4	3	3	2	1	3	4	4	3	2	3	4	3	4	4	1	1	5	4
nl	2	5	3	2	0	0	3	5	3	0	1	5	5	1	4	4	4	5	5	1	2	2	5	4	4	4	2	2	4	1	0	0	1	1	0	1	2	5	4	5	5	5	5	3	2	3	0	4	5
nl	3	4	3	2	3	5	3	5	3	2	3	5	5	5	5	5	5	5	5	0	1	1	2	0	2	0	0	0	0	3	2	0	2	0	0	5	3	2	3	0	5	3	5	3	5	5	5	5	2
nl	2	2	3	3	0	0	1	0	0	0	0	5	5	4	5	4	5	4	5	5	3	2	2	3	4	0	0	2	0	1	2	0	3	0	0	0	2	2	1	0	5	5	3	4	3	0	0	4	0
nl	5	2	2	1	0	0	0	1	0	1	0	3	4	4	2	5	4	4	4	3	0	1	2	0	0	0	0	0	1	0	3	4	1	1	2	4	3	5	5	4	4	4	3	4	4	2	3	4	4
nl	3	2	3	5	1	1	1	1	2	1	5	0	1	0	4	0	1	1	1	0	4	5	5	3	5	4	4	5	5	4	5	3	5	5	3	5	5	1	2	5	0	2	1	2	1	5	5	5	5
nl	2	2	2	3	4	1	3	3	4	3	3	1	2	0	3	1	1	2	0	2	5	1	1	4	5	3	4	3	4	4	2	0	1	2	0	2	3	0	0	3	3	1	1	1	1	5	0	3	4
nl	4	4	2	0	5	4	0	3	5	5	5	2	5	3	2	5	1	2	2	1	1	3	1	2	3	1	4	0	2	0	5	1	4	4	2	5	5	0	1	1	2	2	3	0	2	0	0	5	5
fr	2	2	3	4	3	4	1	4	5	4	5	0	0	0	0	0	1	1	0	0	5	5	2	4	5	4	4	3	5	5	4	3	2	4	2	3	4	0	0	0	0	0	2	0	0	3	4	4	2
nl	4	4	2	4	0	0	0	0	0	0	0	5	5	4	4	3	2	4	5	0	5	5	5	4	5	4	5	2	0	3	5	5	5	5	4	5	5	0	0	0	0	0	0	1	1	5	5	5	5
nl	1	2	5	5	4	5	3	5	5	4	2	4	2	3	2	2	4	4	3	0	2	1	2	0	1	1	0	0	0	0	2	0	4	3	0	3	4	2	1	3	2	4	2	2	2	3	0	4	0
fr	3	1	5	3	2	2	1	2	5	5	4	1	1	4	0	5	1	1	1	0	3	1	5	2	5	4	2	1	0	2	5	0	4	5	4	3	5	0	0	1	0	1	0	3	2	1	4	1	1
nl	2	2	1	1	0	0	0	0	1	5	0	5	5	5	5	5	5	5	5	5	0	1	3	1	5	5	0	0	3	2	0	0	1	0	1	0	0	0	2	5	2	5	0	3	1	0	0	5	5
nl	5	4	3	2	4	1	0	4	3	5	3	3	5	3	4	4	5	5	5	5	3	3	2	0	1	3	0	0	1	0	3	0	3	2	0	1	3	0	0	2	0	1	5	5	5	0	0	5	2
nl	4	1	1	2	4	4	2	4	4	4	3	4	1	4	1	3	0	1	3	1	3	3	5	3	5	1	4	0	0	2	2	3	3	3	1	2	5	0	2	0	1	2	0	0	0	4	0	4	4
nl	3	3	1	0	2	3	0	3	1	2	1	1	2	0	1	2	0	1	0	1	2	2	4	2	2	1	0	3	3	1	1	0	2	0	1	0	1	1	3	1	0	0	2	0	3	2	0	1	3
nl	2	0	2	3	5	5	5	5	5	5	5	1	2	2	0	3	0	0	0	0	2	2	2	1	2	2	0	5	0	2	5	0	5	5	5	5	5	0	0	0	0	5	3	2	2	2	5	2	2
nl	2	2	3	3	4	5	3	5	3	5	4	3	4	4	5	2	1	5	2	0	4	1	5	2	5	1	5	2	2	4	3	2	4	0	5	5	3	5	3	3	4	2	4	3	2	5	2	3	5
nl	4	3	4	1	4	4	2	3	5	5	4	2	5	4	4	5	3	5	4	1	1	2	4	3	3	2	3	2	0	1	4	1	3	3	3	3	4	1	3	3	3	5	0	4	4	2	0	3	2
nl	5	0	5	5	5	0	0	5	5	5	5	5	0	0	0	2	0	5	0	1	5	5	5	5	5	5	0	5	5	0	5	0	5	5	5	5	5	5	0	5	5	5	0	0	5	5	5	5	5
nl	3	1	1	1	0	0	0	4	0	0	3	3	4	2	3	4	3	3	3	3	3	2	3	3	4	0	2	0	0	3	4	3	5	2	3	3	3	0	2	0	4	5	0	5	3	0	4	3	3
nl	4	5	0	0	4	0	0	0	3	5	0	4	3	2	3	5	5	0	3	5	0	1	0	1	1	0	1	0	0	0	5	0	3	0	0	2	0	0	0	0	0	5	5	0	2	0	0	5	4
nl	2	0	5	4	0	0	0	5	1	0	4	2	1	1	2	1	4	4	3	0	5	2	5	5	5	5	2	4	5	3	5	1	5	5	0	3	5	1	0	0	1	0	4	3	1	5	3	5	5
nl	5	2	3	3	1	0	3	1	1	5	2	5	3	5	3	5	5	2	5	5	2	1	0	4	5	5	2	4	4	4	4	0	2	0	0	2	3	0	0	5	3	4	0	5	2	4	2	5	5
nl	2	3	3	3	5	5	5	3	5	4	4	2	4	3	2	3	2	3	2	2	4	2	4	4	4	5	2	3	4	4	3	3	4	4	2	3	4	0	3	2	3	3	3	3	2	4	4	4	5
nl	2	3	2	1	2	2	0	1	5	3	4	3	2	0	2	1	2	2	1	0	3	5	1	1	0	1	1	2	3	1	3	2	5	3	0	3	5	2	0	1	0	1	2	0	2	1	2	5	5
nl	2	3	2	2	0	0	0	0	0	0	1	4	4	3	3	3	3	3	3	1	4	2	0	3	4	5	4	4	0	1	4	4	5	5	3	3	4	4	3	3	3	3	3	3	3	5	4	3	4
nl	3	4	3	2	4	2	0	0	4	4	4	4	3	5	5	2	3	3	3	5	5	1	5	3	3	2	1	2	4	4	4	1	5	4	1	4	5	0	0	1	2	2	0	3	2	0	0	3	1
nl	5	0	1	5	0	0	0	0	0	1	1	2	2	4	2	3	1	0	3	1	5	2	4	3	0	1	4	1	3	2	4	4	5	4	0	5	5	0	0	0	0	4	1	1	1	1	5	5	2
nl	5	3	4	1	4	0	5	1	4	5	5	5	4	4	1	2	0	1	1	5	5	1	5	2	1	3	0	1	0	1	4	1	0	3	1	3	5	0	0	1	5	4	1	1	2	0	0	5	5
nl	4	1	4	4	4	1	3	3	4	5	3	3	3	2	3	3	1	3	3	4	3	1	4	4	3	3	4	2	2	2	1	0	3	3	3	1	4	1	1	4	3	2	2	3	2	1	0	5	2
fr	4	0	3	2	0	1	0	3	1	1	1	2	5	3	3	5	4	3	5	0	5	2	5	3	4	3	1	3	3	3	3	5	3	5	1	4	4	3	1	2	3	4	0	2	3	1	2	3	2
nl	5	1	0	0	0	0	0	0	0	0	0	4	0	5	0	5	5	5	1	5	5	6	0	0	5	0	0	4	0	0	4	0	5	4	1	5	3	0	0	5	5	3	5	5	0	0	0	5	4
fr	3	1	2	2	2	3	2	3	2	1	2	2	2	3	2	2	3	3	2	2	2	1	2	3	4	2	2	2	3	3	3	3	2	2	4	3	2	2	4	4	2	3	2	3	2	3	2	2	2
nl	3	2	3	5	5	5	5	5	3	5	2	2	2	3	2	2	5	2	3	0	5	2	5	5	2	3	0	3	0	2	5	0	5	2	0	5	5	5	0	0	0	3	1	5	2	5	0	5	5
fr	0	1	5	5	5	5	0	5	5	5	5	4	5	1	4	5	1	0	3	1	5	1	5	5	5	5	2	4	3	2	5	0	5	5	5	4	5	0	0	3	3	0	0	2	4	0	2	5	5
nl	5	5	1	0	3	0	2	0	0	0	2	2	5	4	5	3	3	0	0	5	0	1	1	0	0	0	0	0	0	0	3	1	0	0	0	2	2	0	3	1	4	2	5	4	3	2	0	5	2
nl	3	3	1	0	1	1	1	1	2	2	1	1	2	1	1	2	2	2	1	0	4	5	2	3	2	1	1	2	1	0	4	5	4	4	3	2	4	1	1	0	1	2	2	1	1	1	1	3	1
nl	0	0	5	5	0	1	2	3	5	1	2	2	0	1	1	2	0	5	1	5	5	6	5	5	5	5	5	5	5	5	5	1	5	4	5	5	5	1	0	0	0	0	0	0	3	0	5	4	5
nl	2	3	0	3	0	4	0	0	0	0	0	3	2	4	3	4	1	1	5	4	3	2	0	3	4	4	1	1	3	1	5	5	5	5	3	5	5	0	0	1	0	4	3	1	2	0	0	5	5
fr	1	2	5	4	3	3	4	3	5	5	5	3	1	0	3	0	0	0	2	5	3	2	2	3	1	3	2	1	3	0	4	1	4	5	1	5	5	0	0	0	2	4	2	0	0	5	0	5	0
nl	2	1	4	2	3	4	4	5	3	4	4	4	4	3	4	4	4	4	4	2	5	4	5	4	3	4	0	3	4	3	4	3	3	4	0	3	3	1	0	1	1	3	5	3	4	1	0	5	3
nl	4	4	3	2	1	2	1	3	2	3	1	4	3	4	2	3	4	3	5	1	2	1	4	1	0	3	0	1	0	1	2	0	1	2	0	4	3	1	1	5	4	4	5	3	4	1	0	4	4
nl	3	2	2	2	5	4	4	5	5	5	4	2	5	0	3	0	4	1	5	1	2	2	3	3	3	4	0	2	4	2	4	0	5	4	2	3	4	1	4	4	0	3	4	0	2	1	0	5	2
nl	4	0	2	2	1	4	1	1	1	3	1	4	5	4	3	4	4	4	4	5	0	1	3	3	1	0	0	1	1	0	4	1	1	3	0	3	2	4	4	4	4	4	2	4	4	0	0	5	1
fr	3	4	3	4	3	3	0	1	4	1	3	4	5	3	4	1	5	3	5	5	1	1	5	0	1	0	0	1	0	0	1	0	5	1	2	0	4	3	5	5	4	3	5	3	3	1	0	1	0
nl	4	4	2	2	4	3	4	4	5	4	4	3	5	2	4	4	1	1	3	4	1	1	1	4	4	4	1	3	1	3	4	2	3	2	1	2	4	3	2	5	4	4	2	0	2	1	1	5	4
nl	2	2	3	4	2	2	1	5	2	3	4	4	3	4	4	4	2	4	4	4	4	2	4	5	5	0	1	2	2	2	3	0	1	0	2	3	0	0	0	3	1	0	5	1	2	4	0	5	5
nl	4	3	3	2	5	5	4	4	3	5	5	5	5	5	4	5	5	5	4	5	1	2	3	3	3	3	2	1	1	1	4	1	3	4	1	4	4	5	1	4	2	5	5	5	5	3	1	5	4
fr	0	0	5	5	5	2	4	5	5	5	5	0	0	0	0	0	0	0	0	0	5	6	5	5	5	0	3	0	4	5	3	0	5	5	0	5	5	0	5	5	5	5	0	0	0	0	3	5	0
nl	4	2	5	4	3	4	5	2	5	1	1	4	2	3	3	4	1	1	2	5	4	1	4	3	1	1	2	0	1	1	2	0	1	4	1	4	5	3	4	4	5	4	0	0	3	5	2	5	5
nl	5	1	2	0	4	4	4	4	5	5	5	3	4	4	4	4	5	2	5	0	4	2	1	1	3	4	2	1	0	3	2	2	3	3	4	3	5	2	2	2	3	4	2	5	3	4	4	4	3
fr	3	1	0	3	4	2	1	2	2	5	2	2	2	5	2	4	2	3	4	5	5	2	5	5	3	1	1	2	3	2	3	0	3	2	0	0	2	1	0	0	0	2	2	3	2	3	0	3	3
nl	4	3	3	3	4	5	0	2	3	5	1	2	5	5	3	2	4	2	4	2	4	1	5	3	0	0	0	0	0	1	3	0	2	3	0	0	3	5	5	5	5	1	2	2	3	0	0	5	5
nl	3	0	2	0	3	2	2	2	3	2	3	0	0	0	0	0	0	0	0	0	5	5	2	4	5	3	0	3	2	3	5	0	3	5	5	5	2	0	0	0	0	0	0	0	0	0	0	4	2
nl	5	3	3	1	1	1	1	2	1	1	1	5	5	5	5	4	3	5	3	4	1	1	1	3	2	1	1	1	1	1	4	2	2	1	1	2	3	3	1	2	1	2	2	3	4	0	1	5	4
nl	2	2	1	1	0	0	0	1	1	0	4	4	2	2	2	2	2	1	2	1	3	2	4	4	4	2	1	2	3	2	3	2	4	2	1	1	2	3	3	3	2	3	1	1	2	0	0	2	4
nl	3	2	5	3	1	3	2	3	1	2	2	4	2	5	3	1	1	3	2	5	5	1	5	1	1	2	2	0	0	1	5	2	2	2	0	3	4	0	1	1	2	5	1	3	5	5	1	5	4
nl	1	0	4	2	5	5	5	5	5	5	5	1	4	2	1	0	4	5	5	5	5	2	5	5	4	2	2	5	3	2	5	0	5	3	2	5	5	0	0	0	0	0	5	0	2	0	0	5	2
nl	4	2	0	0	4	2	1	0	2	3	0	5	5	5	5	4	3	4	4	0	1	1	5	4	1	1	1	1	1	3	4	0	2	5	4	5	2	5	4	4	5	4	2	4	4	3	0	4	5
fr	3	0	3	5	4	2	1	4	4	5	4	0	0	0	0	0	1	0	1	3	0	1	1	2	2	2	0	2	0	2	0	0	1	1	0	1	5	1	2	2	0	0	0	0	0	0	0	4	5
nl	3	1	3	2	2	2	2	1	1	5	0	2	2	4	2	3	2	3	2	0	1	1	1	1	0	0	0	0	0	0	0	0	2	0	0	2	2	0	2	3	1	2	1	2	1	0	1	5	1
nl	4	2	5	5	3	0	2	0	4	5	0	5	5	5	5	5	5	5	5	0	5	1	5	3	3	0	0	2	0	0	2	0	0	2	3	0	2	0	5	5	5	5	1	5	5	0	0	5	0
fr	4	3	4	2	0	0	1	0	1	0	0	3	3	5	3	3	3	5	3	5	1	1	4	4	4	5	3	4	0	1	3	3	2	3	2	3	4	0	3	3	4	4	2	3	3	4	3	3	5
nl	0	3	5	4	2	3	1	2	2	5	2	5	5	1	2	2	0	4	1	0	2	1	5	5	5	2	1	5	4	0	5	1	4	2	2	5	4	0	3	5	2	4	5	0	5	2	0	5	1
fr	5	3	2	0	0	0	0	0	3	2	3	5	5	3	3	2	4	4	4	0	0	1	0	0	4	0	1	0	0	0	0	0	5	2	0	0	2	0	4	5	1	4	0	4	5	0	0	4	5
nl	3	2	3	3	1	0	0	0	2	0	0	5	5	3	5	3	4	3	5	4	4	2	5	3	2	0	0	1	1	1	1	2	0	0	0	0	2	3	3	2	4	5	0	4	5	0	1	4	1
fr	4	3	3	3	3	3	3	3	4	5	5	1	1	4	0	0	1	3	2	2	3	1	5	3	0	0	2	0	0	0	1	1	2	0	0	3	4	0	5	5	4	0	5	0	0	1	0	3	3
nl	4	3	1	3	0	0	0	4	3	0	3	4	5	2	5	0	5	1	5	0	2	5	0	5	5	5	4	4	4	4	4	5	3	5	0	5	4	0	2	3	4	2	0	0	0	5	0	5	5
nl	4	3	1	1	2	1	0	1	2	5	1	3	4	2	4	3	3	1	4	4	1	1	2	1	3	3	3	4	2	3	1	0	1	1	5	1	2	3	4	3	4	4	2	2	3	2	0	4	1
nl	3	2	5	3	4	4	3	3	3	4	4	1	1	2	2	1	3	1	4	3	4	3	4	5	4	4	5	5	4	4	5	3	2	4	3	4	4	1	0	0	1	2	3	1	1	2	3	5	4
fr	2	3	1	0	2	2	4	3	3	4	1	2	4	3	3	3	3	3	3	1	1	2	0	5	5	3	5	5	5	4	2	3	3	4	2	4	4	3	2	4	3	2	0	4	3	5	1	3	5
nl	2	2	2	0	2	0	0	4	3	1	1	4	5	3	4	2	2	4	3	2	5	3	5	5	5	2	1	0	3	1	1	1	2	2	1	0	1	1	2	5	4	5	5	2	3	5	0	4	5
nl	0	0	5	1	4	5	3	5	3	4	3	3	3	4	4	4	3	2	4	5	2	1	4	5	5	1	0	4	4	5	5	0	2	5	2	3	5	0	0	3	0	4	3	0	2	4	0	5	5
nl	2	2	4	3	0	1	0	1	2	0	1	4	3	4	4	4	5	5	5	4	5	5	5	3	4	0	3	3	0	1	5	3	5	3	1	5	5	1	4	2	5	5	4	4	4	1	3	5	4
nl	2	3	5	5	1	2	0	5	1	2	3	2	3	2	2	2	1	3	3	4	4	2	5	2	3	3	4	2	2	2	3	0	2	3	1	2	1	0	2	2	0	1	2	1	1	0	0	1	3
nl	3	4	2	2	5	4	2	5	5	5	5	1	2	1	2	1	2	2	1	0	2	1	1	1	1	3	0	0	1	1	3	1	2	1	1	5	5	0	1	0	1	1	3	1	1	1	1	5	5
nl	2	0	2	5	0	0	1	0	0	0	0	4	4	4	4	3	5	3	5	5	5	2	2	5	3	3	0	2	1	4	2	1	5	0	2	4	5	2	1	3	1	1	3	2	5	5	0	3	5
nl	3	3	3	2	5	3	3	3	5	5	4	5	5	5	5	5	4	5	5	5	0	1	4	0	0	2	1	1	3	0	3	1	3	1	1	5	5	5	2	4	2	5	5	2	3	1	0	5	2
nl	1	2	0	0	0	1	3	1	4	4	1	1	3	2	1	4	1	1	2	5	2	2	0	3	5	5	4	3	5	4	5	2	4	2	3	4	5	3	4	3	4	4	2	4	3	5	1	4	5
fr	2	3	3	5	5	5	3	5	5	5	4	0	4	0	1	3	3	1	4	0	4	1	2	1	2	0	0	2	2	0	5	0	3	1	1	2	5	3	5	5	1	0	1	2	1	0	0	1	1
nl	3	5	3	1	0	0	1	2	2	2	2	2	5	2	5	5	2	5	2	5	5	2	0	0	3	2	2	1	2	3	5	3	2	1	2	5	3	2	2	2	2	3	2	5	5	5	2	5	5
nl	4	2	2	3	3	3	4	1	4	4	4	5	5	5	5	5	5	5	5	0	1	1	1	0	0	0	1	0	0	0	3	0	1	1	2	2	3	0	5	5	0	0	0	5	4	1	0	5	2
nl	3	2	0	0	2	0	0	1	1	3	3	1	5	3	4	2	4	1	4	0	5	5	0	5	5	1	5	5	5	5	3	2	4	2	5	1	5	3	3	2	4	2	4	3	4	5	0	5	5
nl	4	1	3	2	4	2	4	4	5	5	5	3	4	4	5	5	4	2	4	2	4	2	4	2	2	2	2	2	2	2	4	2	5	4	0	4	5	2	4	3	4	4	1	4	4	3	2	5	2
nl	2	2	4	1	5	4	4	4	5	5	5	1	1	3	1	5	1	4	2	0	5	3	5	1	2	2	0	0	0	2	2	2	5	2	2	5	5	0	0	4	2	4	5	0	1	0	1	5	2
fr	3	4	2	2	3	2	1	1	2	4	3	0	2	0	0	1	1	2	2	1	4	2	4	1	1	0	1	1	0	0	4	1	5	2	3	1	4	0	0	1	0	0	0	0	0	3	0	1	1
nl	3	1	4	5	5	5	5	5	5	4	5	2	5	0	5	0	1	5	2	2	5	4	2	5	2	0	3	5	0	3	3	0	5	3	0	3	5	1	0	5	0	3	5	0	0	2	0	5	2
nl	3	4	2	0	4	2	3	3	4	5	3	3	1	3	2	3	3	4	3	1	2	3	5	2	4	3	2	2	2	2	4	2	3	2	2	3	3	1	0	1	1	3	4	4	3	0	1	4	4
nl	1	2	5	3	0	0	0	0	1	1	4	0	0	4	0	5	0	5	0	0	2	5	0	5	5	5	5	3	3	4	4	4	1	4	1	4	3	1	1	1	1	3	1	2	4	0	5	5	5
nl	3	2	3	3	0	0	0	3	2	0	4	3	4	4	3	5	2	2	2	2	4	2	0	4	5	5	4	3	3	4	5	5	5	5	2	5	5	1	1	0	2	3	5	2	4	5	2	5	5
fr	2	2	2	1	4	2	0	0	5	5	2	0	1	2	0	5	0	2	0	5	2	2	2	0	0	0	0	0	0	0	0	0	2	5	0	3	3	0	0	5	0	0	5	5	0	2	0	5	1
nl	3	3	0	1	2	2	0	0	5	5	0	5	4	5	5	3	4	4	5	5	5	2	3	4	5	2	2	4	0	1	4	0	5	5	3	5	4	0	3	5	2	5	5	0	1	5	0	5	5
nl	0	0	3	2	1	1	3	2	5	5	0	5	5	5	5	5	1	3	5	5	5	1	3	5	5	5	0	5	2	4	1	0	0	0	0	3	5	0	5	5	3	5	3	0	5	0	0	5	3
fr	0	2	2	2	3	0	3	3	5	5	3	0	0	0	0	2	0	2	2	5	5	1	2	5	5	5	1	2	2	2	5	3	2	3	5	2	2	0	0	0	3	1	0	0	0	0	0	2	0
nl	3	1	1	1	0	2	0	3	1	1	1	3	0	5	0	4	4	5	4	5	3	2	0	3	3	1	1	2	1	2	4	1	4	4	4	4	5	0	4	2	5	4	0	0	5	0	4	5	5
nl	4	3	3	3	3	2	2	5	1	2	3	5	4	5	3	5	4	3	4	0	2	1	1	0	2	2	4	1	3	3	5	2	4	3	3	5	4	1	2	1	0	5	2	3	4	0	2	5	3
nl	4	5	3	3	0	0	0	5	4	0	3	2	3	0	0	0	3	5	3	0	5	5	1	4	5	5	4	3	5	3	4	5	5	5	4	3	5	0	1	3	0	1	5	0	2	3	5	5	5
nl	3	3	1	3	1	2	4	3	2	1	3	3	5	4	4	4	4	4	4	0	1	2	4	2	2	4	1	4	1	3	2	5	3	2	2	5	3	3	4	1	3	4	1	3	4	2	5	4	4
nl	2	2	2	1	0	0	4	4	5	5	4	0	0	0	0	0	0	0	0	0	4	5	2	2	2	4	3	2	2	3	5	0	3	5	3	5	5	0	0	0	0	0	3	0	0	3	5	4	5
nl	4	0	5	5	5	5	5	5	5	4	5	5	2	2	5	2	3	4	4	5	5	6	5	5	4	3	0	0	0	0	4	4	0	4	3	4	5	1	0	4	1	4	5	0	1	2	0	5	5
fr	4	3	3	2	2	2	0	0	4	4	1	2	4	5	5	4	3	5	4	0	2	1	2	3	0	0	0	2	0	0	0	0	2	3	2	4	4	3	4	5	4	4	0	4	2	1	1	5	1
nl	3	1	3	0	3	2	4	3	4	4	2	2	2	2	2	3	3	3	3	0	3	1	4	0	0	1	0	1	1	0	2	0	4	2	0	1	4	0	4	4	0	2	4	0	2	0	0	5	3
nl	3	3	3	2	2	3	2	3	3	3	1	2	2	3	2	3	4	1	4	4	4	1	5	1	0	2	0	0	0	2	0	0	1	0	2	0	4	1	2	2	0	2	4	0	0	4	0	5	5
nl	3	3	4	2	3	3	1	2	2	3	3	3	5	1	4	2	4	2	4	0	4	1	2	1	2	0	0	2	0	1	1	1	0	0	1	0	2	3	4	5	4	5	0	2	2	0	0	5	2
nl	4	1	4	3	1	2	3	3	4	3	4	2	4	1	4	3	1	5	5	1	2	2	5	3	3	1	3	1	0	3	5	2	4	3	3	5	4	4	3	4	4	3	5	2	3	1	1	5	4
nl	4	4	2	2	2	2	1	3	5	5	3	3	5	3	3	1	4	3	5	5	0	1	2	0	0	0	0	0	0	0	1	0	4	2	0	2	4	2	2	2	1	2	0	2	2	0	0	5	2
nl	2	2	4	5	3	5	2	5	3	5	2	1	5	5	5	5	5	5	5	5	5	1	5	5	2	1	1	2	2	1	4	1	1	2	1	2	3	3	2	5	2	5	1	5	5	3	1	5	5
nl	3	2	1	0	1	1	0	2	4	5	3	5	5	4	5	5	5	5	5	1	0	1	0	0	0	0	0	0	0	0	5	1	2	2	5	4	4	2	2	2	4	5	0	5	5	3	2	4	3
nl	4	2	2	0	0	0	2	4	0	0	2	3	0	3	0	3	1	3	2	2	4	2	0	4	5	5	3	2	2	2	3	0	5	4	4	4	4	2	4	4	3	3	0	3	3	5	5	5	5
fr	1	2	3	1	5	4	5	5	5	5	2	2	0	0	0	0	0	4	0	0	5	2	5	4	5	5	5	4	5	5	3	0	5	5	0	5	5	0	5	2	0	0	0	0	0	0	5	5	5
nl	2	2	5	2	5	5	4	5	5	5	4	3	4	5	4	5	2	5	3	5	5	1	5	3	4	2	5	1	2	2	5	0	2	3	3	2	4	2	2	1	1	2	1	5	5	3	0	5	3
fr	0	1	5	4	5	4	4	5	5	5	5	0	0	0	0	4	1	0	1	0	5	1	5	5	5	2	5	5	5	5	5	1	5	5	5	5	5	0	4	2	0	1	0	0	1	5	4	5	5
fr	0	0	3	5	3	3	3	3	2	5	5	0	0	3	0	3	0	3	1	0	5	5	5	5	5	5	5	5	5	5	5	5	3	3	5	3	5	3	3	5	3	3	0	4	4	5	5	5	5
fr	2	4	4	2	0	0	0	0	0	1	0	2	0	0	0	0	0	0	0	0	0	5	0	2	5	3	2	0	0	2	0	0	2	4	0	0	3	0	2	0	0	0	0	0	0	0	0	2	0
fr	4	3	3	3	2	0	0	0	2	2	2	5	5	5	5	5	5	5	5	5	2	1	2	0	0	1	0	0	0	0	0	0	0	0	0	0	4	2	3	2	3	3	0	3	3	0	0	4	2
nl	3	2	4	3	5	4	4	4	4	4	4	3	2	3	2	3	4	4	4	4	5	2	5	4	3	1	0	2	1	1	4	0	2	3	1	4	4	0	0	1	1	1	4	0	3	2	1	4	1
nl	1	2	0	0	0	0	0	2	5	5	0	3	5	2	5	5	2	2	1	0	5	5	0	3	5	5	4	3	4	4	5	1	5	5	4	5	5	3	2	1	0	3	4	5	1	5	5	5	4
fr	5	3	1	0	1	0	0	0	0	0	0	1	4	0	1	1	3	1	1	1	1	2	0	1	0	1	0	0	0	0	0	2	1	1	1	2	3	1	3	4	4	3	5	0	1	2	3	2	2
fr	2	1	2	1	4	5	5	2	2	4	2	2	3	1	1	1	5	0	2	0	5	1	5	0	4	1	0	0	0	0	2	2	5	5	1	3	4	0	0	1	1	3	1	0	0	0	0	1	1
nl	3	2	3	5	5	5	5	5	5	4	5	5	2	2	0	0	2	5	5	0	3	3	5	2	2	0	0	0	1	2	1	0	3	2	5	2	2	0	0	5	5	3	5	0	1	2	0	5	5
fr	4	3	4	2	3	2	0	3	5	5	4	3	0	4	0	3	3	3	3	5	4	2	5	5	4	4	1	2	0	0	2	0	2	0	1	2	5	0	5	5	5	5	0	5	2	1	0	4	5
nl	3	3	3	3	4	4	1	4	4	4	4	4	4	2	4	3	4	3	4	5	5	2	5	5	4	2	1	4	2	3	4	0	4	3	1	4	4	1	0	0	0	0	3	1	3	3	0	4	5
fr	2	0	3	0	1	0	1	0	0	5	2	3	0	5	5	5	0	5	0	5	0	2	1	1	5	5	1	2	5	2	0	0	0	0	0	1	2	0	0	0	5	0	5	1	0	5	5	5	5
fr	1	3	4	3	5	3	3	5	5	5	5	2	1	3	1	1	3	1	3	0	4	2	5	4	3	1	3	1	4	3	2	1	5	3	3	4	4	5	1	4	2	2	0	0	0	0	0	4	1
fr	5	1	5	2	2	0	0	5	2	5	5	0	0	2	0	0	0	0	0	0	5	2	5	0	3	5	0	0	0	0	0	0	5	2	5	0	5	0	0	5	5	2	0	0	0	0	0	5	0
fr	1	1	5	4	5	3	5	4	5	5	5	3	0	2	0	5	0	0	0	3	5	6	5	5	5	5	2	5	5	4	5	3	5	5	5	5	5	0	0	3	0	0	2	5	5	5	0	5	3
nl	5	4	1	3	0	1	1	1	3	2	1	3	4	3	3	3	3	2	3	1	3	2	1	3	3	3	3	2	2	2	4	5	3	5	4	4	4	2	2	1	3	4	1	3	3	4	3	4	4
nl	2	3	3	2	4	3	5	3	5	5	5	3	4	3	4	3	3	2	3	5	5	3	5	4	3	5	0	3	1	1	5	2	4	3	1	4	5	1	0	1	1	2	1	2	2	0	4	4	3
nl	3	3	2	1	5	5	2	4	5	5	5	4	4	5	3	4	2	1	3	3	2	1	4	0	3	1	1	0	1	1	4	0	4	2	3	4	4	0	0	1	0	2	0	3	2	4	0	4	5
nl	2	2	2	4	5	5	4	5	4	4	5	4	2	2	3	2	3	2	4	2	4	3	4	3	0	3	2	4	3	1	4	3	4	5	2	4	5	0	0	1	3	3	2	1	2	2	2	4	4
nl	4	2	2	5	2	2	2	1	4	4	3	5	5	4	5	5	0	4	4	5	5	2	1	5	4	3	4	3	2	2	4	2	2	0	1	4	4	0	2	0	2	4	1	4	5	4	4	5	3
nl	4	2	3	0	4	3	1	0	2	2	3	1	0	3	0	2	3	3	2	4	2	2	5	4	4	2	3	3	4	2	1	0	2	1	0	2	3	1	0	1	0	0	5	4	0	4	0	1	3
fr	4	2	3	5	3	3	0	1	3	2	3	2	5	4	2	5	4	5	4	4	5	2	5	4	4	4	2	4	1	4	1	1	3	4	2	3	4	2	0	1	3	3	1	4	4	1	4	5	2
fr	1	0	4	3	1	5	4	3	5	5	5	0	1	0	1	0	0	0	1	0	5	5	5	5	5	4	3	3	4	2	5	0	1	5	2	5	5	0	0	0	0	0	2	0	0	2	1	5	1
fr	2	3	5	2	2	4	2	4	1	0	4	4	2	3	0	0	3	2	2	0	5	2	4	3	3	2	4	0	0	0	4	0	3	2	0	2	4	1	0	0	3	2	1	1	4	3	2	5	0
fr	2	2	3	4	4	4	1	5	4	4	5	0	0	2	0	0	0	0	0	0	5	5	5	5	5	5	2	4	2	2	5	1	5	5	5	3	5	0	0	0	2	5	2	0	3	5	0	5	3
fr	2	1	5	4	4	3	3	3	4	5	4	1	2	1	1	3	2	2	0	5	5	1	2	3	3	1	1	4	0	1	3	1	2	3	2	4	4	0	0	1	1	2	1	0	1	3	1	3	1
nl	4	5	0	1	1	0	0	0	1	1	1	4	5	4	5	5	1	3	4	2	1	2	0	1	1	0	4	0	1	1	5	4	5	5	3	4	4	1	5	1	4	3	0	5	5	2	2	5	5
fr	1	3	2	2	1	2	0	2	1	0	1	2	2	0	0	2	1	1	2	5	4	2	5	4	5	2	1	2	2	3	3	3	5	5	2	4	3	2	0	0	2	1	1	2	3	4	2	3	4
fr	3	3	1	2	5	2	4	5	3	3	3	0	0	1	1	5	1	1	1	2	5	1	5	2	2	2	0	0	0	2	1	0	3	2	0	3	5	1	3	3	2	1	2	0	1	0	5	5	5
fr	2	1	3	1	1	2	0	3	5	4	2	2	2	0	0	1	4	3	2	4	1	1	2	3	4	4	1	2	5	3	0	1	2	3	1	2	4	0	4	1	2	3	4	1	1	3	0	5	0
fr	2	2	4	2	0	0	0	0	0	0	3	4	5	4	2	5	3	0	2	0	5	2	2	5	5	4	3	4	5	4	3	5	5	5	4	5	5	3	4	2	5	3	0	2	1	1	3	5	2
fr	3	3	3	3	3	2	1	4	4	5	3	4	5	3	0	3	1	3	3	0	5	2	4	2	1	4	0	0	0	0	4	0	3	3	0	3	4	3	3	3	4	4	3	3	3	0	0	4	3
nl	3	2	1	0	0	1	0	2	5	5	0	0	0	0	1	0	1	5	1	5	5	5	0	4	5	5	5	1	5	5	5	0	3	0	0	4	5	3	0	0	0	4	0	0	0	5	5	5	5
fr	4	3	1	2	1	3	0	2	5	5	4	3	3	3	3	4	5	4	5	5	0	1	1	1	0	1	1	0	0	0	3	0	2	2	2	2	4	3	1	3	3	3	0	5	4	0	0	5	4
nl	4	2	4	4	3	2	3	2	4	3	4	5	5	4	5	5	4	4	5	0	5	1	3	3	2	4	1	1	4	4	3	3	2	2	3	3	3	0	3	3	3	4	1	4	3	2	2	5	4
fr	2	3	3	4	2	1	2	1	3	0	1	1	0	1	0	4	1	0	1	1	4	5	1	5	5	4	3	2	1	4	5	4	5	4	4	5	4	1	0	0	0	1	0	5	4	5	4	4	4
fr	1	1	5	2	5	4	2	4	5	5	2	0	0	1	1	2	3	1	2	3	5	6	4	4	2	4	4	4	4	5	2	2	3	5	0	4	5	0	0	0	2	0	0	0	4	0	1	2	5
fr	0	2	2	0	0	0	0	0	0	0	1	1	2	1	2	0	0	2	0	5	4	1	4	5	5	4	0	5	5	5	0	0	4	5	0	0	0	2	2	3	3	0	0	0	2	5	2	5	5
fr	0	0	4	4	4	5	5	5	5	5	5	0	0	0	0	0	1	0	0	0	5	2	4	5	5	3	5	5	4	5	5	2	5	4	2	4	5	1	0	0	0	2	0	1	0	3	5	3	5
nl	1	2	4	5	5	4	3	4	5	5	3	5	4	5	4	4	4	5	5	5	5	1	4	4	4	3	0	3	4	3	4	0	2	1	1	4	3	0	1	1	0	3	1	3	3	0	0	5	4
fr	1	1	3	3	1	2	0	1	3	2	3	0	4	3	1	2	2	2	1	0	3	2	4	4	2	3	2	1	1	0	2	0	4	1	2	3	3	0	2	2	1	2	4	1	2	0	0	4	1
nl	3	5	2	2	0	0	3	0	2	1	1	5	5	5	3	3	5	5	5	4	0	1	0	2	0	2	3	1	0	0	3	2	3	3	2	4	4	2	2	3	2	3	2	3	4	2	0	5	4
nl	5	3	0	0	2	2	0	0	3	4	1	5	5	4	5	4	5	5	5	0	0	1	0	0	0	0	1	0	1	0	3	0	0	0	1	2	3	3	2	3	3	5	0	2	2	0	0	5	3
nl	2	1	1	2	0	1	0	0	1	2	1	3	2	3	2	3	3	2	3	3	5	2	0	3	5	3	3	2	4	4	4	3	4	2	2	2	4	0	1	1	1	3	0	3	3	4	3	5	5
nl	4	3	4	3	2	5	0	3	3	4	3	2	2	3	4	3	3	2	4	2	2	1	3	2	4	2	3	3	1	0	4	2	2	3	0	3	4	2	0	4	0	3	1	1	3	1	1	5	4
fr	2	2	3	5	3	0	0	0	3	4	0	0	5	5	2	3	5	5	5	5	5	2	5	5	5	3	0	5	2	5	5	0	0	3	5	3	4	3	5	5	5	5	0	5	3	5	0	5	5
fr	3	3	2	1	3	3	0	1	3	4	2	3	4	4	3	3	2	2	1	5	1	1	1	1	0	2	0	2	0	0	1	3	3	4	2	3	3	3	4	3	4	4	1	4	3	1	3	3	1
nl	2	3	2	2	4	4	4	4	3	4	2	4	4	4	4	3	2	1	2	4	1	1	4	4	2	4	0	1	0	3	2	0	1	1	0	2	3	1	1	2	3	5	4	0	2	3	0	4	3
nl	2	2	5	1	0	0	2	5	2	0	2	3	4	2	2	4	3	5	4	5	5	2	4	2	5	4	5	4	2	4	5	5	4	3	1	5	4	0	3	1	0	3	3	4	3	3	5	2	5
nl	3	2	2	1	2	1	3	1	3	3	2	3	3	2	2	2	3	2	3	5	2	2	1	2	0	0	0	0	1	1	2	1	2	1	0	1	1	2	0	2	2	1	4	2	1	1	0	2	2
nl	2	2	2	0	3	1	4	1	5	5	2	5	5	4	4	5	4	2	4	5	2	2	2	2	0	0	0	0	0	0	0	0	0	0	0	1	5	4	0	2	0	1	2	5	5	2	0	5	5
nl	3	2	3	1	5	0	4	2	4	5	3	2	2	2	2	3	3	1	4	1	4	5	3	4	3	1	3	2	0	2	4	0	2	4	1	4	4	2	0	4	0	0	5	1	1	1	0	3	4
nl	4	1	4	3	3	3	0	4	3	3	4	3	3	1	2	3	0	3	3	2	0	5	4	4	3	2	3	3	1	3	4	0	3	3	0	3	3	3	0	5	4	4	4	0	3	2	0	3	2
fr	2	1	5	2	4	0	1	0	5	4	2	0	2	1	0	5	1	0	0	2	5	5	2	5	5	5	2	2	5	5	5	0	4	5	5	5	5	0	0	0	0	2	0	1	0	2	5	5	3
nl	4	2	2	3	3	1	1	2	4	5	3	1	1	4	1	2	2	2	2	3	2	1	2	1	1	2	1	2	0	0	3	1	2	1	1	1	3	1	2	3	2	2	4	4	4	2	1	4	4
fr	4	1	4	2	4	1	4	4	5	5	1	1	4	1	4	3	1	1	0	0	5	2	3	5	4	4	5	2	2	3	4	0	5	3	4	4	5	0	1	0	1	0	0	1	2	3	0	4	5
nl	5	2	0	0	2	0	3	0	1	5	1	3	3	1	1	1	5	2	5	0	1	4	0	1	2	5	3	0	0	1	5	1	4	0	0	3	4	2	0	1	0	0	0	0	1	0	0	5	4
nl	2	2	3	2	4	4	3	3	4	4	4	2	3	1	0	0	2	3	3	2	3	2	3	4	3	5	5	3	3	3	5	0	3	3	3	3	4	5	0	0	0	3	3	2	3	5	4	5	5
fr	1	2	4	2	0	3	0	2	3	4	4	0	2	2	0	3	0	2	0	0	5	5	4	4	5	5	3	4	4	5	4	2	3	3	0	4	5	2	0	0	0	2	0	2	1	5	5	4	5
fr	5	3	5	5	5	0	5	5	5	5	5	5	5	0	5	0	5	5	5	0	5	1	5	0	5	5	0	0	0	0	5	0	5	5	0	5	5	0	5	5	0	0	0	5	5	0	0	5	0
fr	2	2	2	2	3	2	1	2	3	4	2	2	4	3	2	2	5	2	4	5	2	4	2	4	1	5	3	3	4	3	2	1	4	2	3	2	3	3	3	2	2	0	3	3	2	4	1	2	3
nl	3	2	1	0	0	0	0	1	0	0	1	3	3	2	2	3	1	1	3	5	0	1	0	1	0	0	2	0	0	0	3	1	3	2	1	3	2	0	0	0	2	2	0	1	3	1	0	4	3
nl	3	5	2	0	2	1	1	0	2	3	1	4	3	3	1	2	4	1	3	5	1	2	1	1	4	1	1	0	4	3	2	1	1	1	1	1	4	1	1	4	2	2	5	3	1	0	4	4	4
nl	3	2	5	3	3	3	1	5	4	4	1	5	5	5	5	5	5	0	5	5	4	2	2	4	3	4	0	2	3	2	3	2	4	2	0	2	0	5	5	3	5	5	5	4	4	1	1	5	5
nl	3	2	2	1	0	1	0	2	0	0	1	3	2	3	2	4	3	4	3	0	1	1	0	1	3	1	1	1	1	0	1	1	1	1	2	1	4	2	2	0	2	3	1	4	4	1	2	4	2
nl	4	2	1	2	0	0	0	0	0	0	0	3	5	3	3	3	1	5	3	5	5	3	0	5	5	5	0	3	2	4	1	2	4	5	1	5	4	3	4	2	1	1	2	2	4	1	1	5	5
nl	3	2	4	3	1	5	0	1	4	4	3	3	3	4	3	4	3	3	4	1	1	2	4	5	3	1	1	1	3	1	5	1	4	2	5	5	5	2	4	5	4	5	3	3	5	2	3	5	4
nl	4	0	4	4	5	3	5	5	5	5	1	5	5	2	5	3	5	5	5	5	0	1	5	5	5	2	0	0	3	4	0	0	3	2	0	0	5	0	0	5	5	3	0	0	1	0	0	5	0
fr	1	3	0	3	0	0	0	0	4	3	3	0	0	0	0	0	2	1	0	0	0	2	0	1	4	0	4	5	4	3	4	1	3	2	2	4	4	0	1	1	2	0	1	0	0	0	0	4	4
nl	1	0	5	5	5	5	5	5	5	5	5	2	0	3	0	0	0	2	0	2	5	5	5	3	5	3	5	3	4	3	5	0	3	4	5	5	5	0	1	0	0	0	0	0	0	5	0	4	5
nl	2	1	3	5	5	4	2	3	4	5	3	3	3	2	3	5	5	3	4	2	2	1	2	3	5	5	2	5	2	4	3	2	4	3	3	2	5	0	2	3	0	3	0	2	2	2	0	5	3
nl	2	1	3	5	5	5	5	5	5	5	5	1	2	5	2	2	1	1	2	5	5	2	5	5	3	3	2	3	0	1	5	0	5	3	0	5	5	5	0	2	0	5	5	0	1	5	2	5	2
fr	1	0	3	5	1	1	1	1	2	5	2	1	5	0	5	1	2	1	1	5	1	2	5	5	5	2	1	2	1	1	2	1	5	2	3	0	2	0	1	2	5	1	0	1	0	1	1	5	0
nl	4	2	4	1	5	5	2	1	5	3	4	4	3	2	3	2	4	3	4	0	4	1	4	3	0	0	1	0	0	0	4	0	1	2	0	4	2	0	1	2	2	4	1	4	4	1	0	5	1
fr	4	2	1	2	1	1	0	1	1	1	1	1	5	2	4	3	4	2	3	1	2	2	2	3	3	3	0	0	1	1	1	0	4	1	1	0	2	2	2	3	4	4	0	3	2	1	0	2	3
nl	4	2	3	4	5	4	0	4	5	5	4	0	1	4	2	4	4	4	4	5	5	1	4	2	2	4	3	1	1	2	4	0	2	3	1	2	5	0	0	0	0	4	1	4	4	2	0	4	5
nl	4	5	0	0	0	0	0	3	4	3	5	0	5	5	2	0	5	5	5	0	0	1	2	5	0	0	0	0	0	0	0	0	0	5	0	0	5	0	5	0	2	5	0	5	5	5	0	0	0
nl	4	5	3	1	0	0	0	0	0	0	0	3	5	2	5	1	5	5	5	1	2	1	1	2	2	0	0	0	0	0	2	2	0	0	0	1	2	5	4	5	5	4	0	2	2	0	2	4	4
nl	2	2	3	3	3	2	2	4	3	4	4	2	2	2	2	1	1	3	1	0	4	5	4	3	4	2	3	4	4	4	3	3	5	3	3	3	4	2	2	2	3	3	3	2	0	3	0	5	3
nl	4	2	3	2	0	0	0	3	2	2	0	4	3	3	3	4	2	4	4	2	1	1	3	3	3	1	3	1	2	3	4	4	2	2	2	3	3	2	3	3	4	3	1	5	4	2	3	3	5
nl	4	3	3	4	2	1	0	0	3	1	3	5	4	4	4	4	5	4	5	5	2	1	3	5	4	3	3	3	4	4	5	0	1	1	2	2	5	4	1	1	2	1	1	4	4	5	0	3	5
fr	0	1	2	2	5	2	2	5	5	5	5	0	2	2	0	2	2	0	1	5	5	1	3	2	5	5	5	5	5	5	2	0	5	2	3	5	4	0	0	0	2	0	0	1	0	5	0	5	3
nl	3	3	2	2	1	3	0	2	5	5	3	5	3	5	2	5	4	5	5	5	0	1	5	1	2	1	1	3	1	0	4	3	2	3	5	5	5	3	1	3	5	2	4	2	5	0	2	5	2
nl	1	2	3	3	3	3	2	3	3	3	3	0	3	2	3	2	2	2	3	1	2	2	3	4	0	3	0	4	3	2	2	2	2	2	1	2	3	2	3	2	3	2	2	2	1	3	1	4	4
fr	2	2	4	2	5	5	4	5	4	4	5	2	2	1	1	2	4	4	0	5	5	2	5	4	4	5	2	5	3	4	2	3	3	4	3	1	4	0	2	3	1	4	2	3	1	4	3	4	1
fr	3	3	2	2	0	0	0	0	0	0	0	0	5	3	4	4	5	4	3	1	4	4	3	3	5	4	4	4	3	4	4	2	3	3	1	3	4	2	3	2	3	2	1	3	2	4	3	3	5
nl	2	2	2	2	0	0	1	2	0	0	1	2	5	4	4	4	4	4	4	5	1	2	4	5	3	4	2	2	1	3	3	1	3	3	4	3	3	2	3	3	4	3	5	4	4	0	0	3	3
nl	4	3	4	1	5	2	0	2	5	5	3	5	5	5	5	3	4	5	5	5	2	1	0	3	5	0	2	0	4	0	0	0	2	0	0	0	5	1	5	5	5	4	0	3	5	0	0	5	3
nl	4	2	0	2	0	0	0	0	0	0	0	1	5	2	2	3	1	2	1	1	3	1	0	3	5	4	3	3	1	4	4	0	2	1	4	2	5	3	2	4	3	2	0	4	2	5	1	1	4
fr	3	4	2	3	0	0	1	1	2	0	3	2	3	4	3	5	2	3	2	0	3	5	4	4	4	5	3	2	4	2	2	3	3	4	3	2	4	3	1	3	5	5	1	1	2	4	2	5	5
nl	3	4	1	1	2	1	3	4	4	4	2	3	4	4	3	4	4	4	3	1	1	3	3	2	0	1	0	1	0	2	2	0	0	0	0	1	2	2	0	0	0	5	5	2	3	0	0	4	4
nl	2	3	3	2	5	4	4	5	5	5	5	2	0	1	0	2	0	1	1	0	5	3	5	2	3	4	1	2	2	2	5	2	3	3	4	5	5	0	0	1	0	2	4	2	1	4	5	5	4
nl	3	3	2	2	5	3	4	4	4	4	3	1	2	1	1	1	3	2	4	0	2	5	0	3	5	4	3	4	5	4	5	1	3	5	4	5	5	0	1	1	3	3	2	3	1	3	4	5	5
nl	3	2	1	1	2	2	2	2	4	4	1	4	3	4	2	4	4	3	4	5	0	1	4	0	1	1	0	1	1	0	5	0	1	1	2	1	3	1	0	3	0	2	1	3	4	3	0	4	4
fr	2	1	4	5	4	3	4	4	3	4	3	4	2	0	1	0	2	3	2	0	5	2	5	5	5	2	0	1	0	0	5	0	3	0	1	0	4	0	3	5	5	3	0	0	1	5	0	5	4
nl	2	3	4	4	4	4	5	4	4	5	4	2	2	3	1	4	5	4	4	5	1	1	5	4	5	3	2	1	3	1	4	0	1	2	1	2	5	0	5	0	0	0	5	1	4	4	0	5	5
nl	2	2	5	2	3	2	2	2	2	5	2	5	5	5	5	5	3	5	5	5	1	1	2	5	2	0	1	2	3	3	2	0	2	1	0	2	2	2	2	3	1	2	2	0	5	3	0	5	0
fr	4	5	2	1	1	0	0	2	4	2	3	1	5	0	2	5	3	3	3	0	1	5	5	0	5	3	2	4	2	3	3	4	5	5	5	1	3	0	0	5	5	5	3	3	5	4	1	5	3
nl	3	1	3	3	0	2	2	1	2	0	3	3	4	3	4	4	5	4	5	2	4	2	2	4	5	3	2	2	4	3	2	1	4	1	3	1	4	3	2	3	2	3	2	2	3	0	0	5	5
nl	0	0	2	2	2	1	1	0	4	4	4	5	5	4	5	3	4	4	5	5	0	1	0	5	5	4	3	3	0	4	2	1	2	2	2	2	2	2	2	4	0	4	4	0	4	5	1	5	5
nl	3	3	3	5	4	2	2	5	4	4	3	3	0	4	3	2	0	2	3	0	5	2	5	4	3	0	3	4	1	1	3	3	3	1	3	2	2	1	2	1	2	2	4	2	2	0	1	5	2
fr	0	0	3	2	0	0	0	1	4	2	2	0	0	0	0	0	0	1	0	1	3	1	2	3	1	1	0	0	0	0	0	0	0	1	2	2	1	0	0	2	0	0	1	0	0	0	0	3	0
nl	4	2	4	0	0	0	0	0	1	1	0	4	4	3	4	3	4	3	3	3	0	2	1	1	0	0	2	1	2	0	3	1	1	2	1	1	4	0	3	4	4	4	1	3	3	4	0	4	4
nl	2	1	4	1	4	2	2	3	3	3	2	3	5	3	3	3	3	3	2	5	3	1	4	5	4	4	1	3	4	3	3	2	3	2	1	3	1	4	2	3	2	1	4	2	2	3	2	4	2
nl	2	2	3	4	0	0	0	2	1	0	0	3	1	2	2	3	2	3	2	1	5	2	3	5	5	4	2	2	4	2	5	3	5	4	5	5	5	0	0	0	0	2	2	2	3	5	5	5	5
nl	3	3	5	1	3	2	3	2	1	1	3	3	4	4	3	3	3	4	4	0	1	1	2	2	2	0	0	0	2	1	2	0	0	1	0	1	0	3	3	4	3	0	1	1	2	4	0	5	4
nl	2	2	3	1	2	4	2	2	3	4	3	4	2	2	1	3	4	3	3	2	2	1	3	1	3	1	0	1	3	3	3	1	1	1	3	1	3	2	2	4	5	3	3	3	2	3	0	4	5
nl	1	4	2	2	2	1	4	0	3	2	3	3	4	3	4	2	4	3	4	0	5	5	0	4	4	4	1	4	3	5	4	4	4	4	4	4	5	1	5	1	3	4	2	4	2	4	2	5	5
nl	4	3	1	2	3	2	1	4	2	4	1	3	3	3	5	2	3	4	5	3	2	2	3	1	3	0	1	2	3	2	2	0	2	1	1	2	3	1	0	1	2	3	5	5	3	3	2	4	5
nl	1	3	5	2	2	0	5	2	2	5	3	3	5	3	5	3	3	3	2	5	3	2	2	5	5	5	5	5	5	5	5	1	5	4	2	5	5	3	0	3	2	2	2	3	2	4	3	5	3
nl	1	0	4	1	4	4	5	4	5	5	4	0	2	0	0	0	0	0	0	0	5	5	4	5	5	5	4	5	5	5	5	2	4	5	2	5	5	0	0	0	0	0	2	0	2	2	2	4	5
nl	1	2	4	2	0	0	0	3	1	0	0	4	3	3	3	3	3	2	5	5	2	1	3	4	2	1	3	2	1	4	2	2	1	0	2	4	2	2	1	2	3	3	3	4	3	1	0	5	4
nl	1	1	3	3	5	5	3	5	5	2	2	3	3	1	3	1	0	3	0	2	3	2	3	3	5	5	4	4	5	4	5	1	5	3	3	5	5	0	0	1	3	4	3	0	0	0	0	4	5
nl	3	4	4	3	3	3	2	3	4	5	3	4	3	4	4	3	3	4	4	4	0	2	0	3	0	3	0	3	4	3	0	0	3	3	0	0	3	0	3	3	3	3	3	0	3	3	0	5	2
nl	2	2	1	0	3	2	3	3	2	5	0	3	3	2	3	2	1	4	2	0	0	1	2	2	0	0	2	3	2	1	2	5	2	3	1	3	2	0	0	1	5	2	1	1	3	2	2	2	5
nl	4	5	3	2	3	4	3	5	5	3	5	2	0	0	0	0	0	0	4	0	3	5	5	3	0	0	5	0	0	3	5	5	3	3	3	5	3	0	0	5	0	0	0	0	0	0	5	5	5
nl	2	2	3	2	5	3	3	5	3	5	3	2	5	2	3	0	3	5	4	0	4	1	5	2	2	0	0	2	3	2	0	0	3	2	0	0	2	5	0	5	0	2	5	2	0	0	0	5	2
nl	3	2	5	2	5	5	4	5	5	4	5	2	3	1	5	2	0	2	1	3	5	5	5	5	5	5	1	1	3	3	1	2	5	2	2	4	5	1	2	3	1	1	3	2	3	5	1	3	5
nl	3	2	3	3	3	5	2	3	3	3	3	2	1	3	0	0	0	2	1	0	5	3	3	3	1	2	1	3	2	1	4	0	3	3	4	4	4	0	0	0	0	2	4	0	1	5	4	4	5
nl	3	3	3	2	0	3	0	3	1	0	0	2	4	2	3	1	3	2	4	1	3	2	1	1	1	1	2	1	3	2	4	1	2	2	1	2	4	3	4	3	2	4	4	1	3	4	0	2	3
nl	0	0	5	5	4	5	5	5	5	3	0	5	1	3	4	0	5	5	5	0	5	2	5	5	5	1	3	0	0	0	2	4	3	2	0	3	5	3	0	5	1	2	4	0	3	0	0	5	5
nl	5	2	2	0	0	0	0	2	0	1	0	3	5	1	1	1	2	1	1	0	5	1	3	4	4	3	0	0	3	1	5	2	4	4	2	4	5	0	1	3	4	4	4	1	1	4	4	4	4
nl	1	1	3	1	5	4	4	3	5	3	2	3	5	2	5	2	2	3	3	0	5	2	3	3	3	3	3	3	3	4	2	0	3	3	0	3	2	2	0	2	3	3	0	2	5	0	0	4	5
nl	3	3	4	3	5	5	5	5	5	5	5	2	0	1	0	0	4	2	2	0	5	1	5	2	2	1	1	2	3	1	3	2	3	4	2	5	5	0	4	1	0	2	2	0	2	1	0	4	5
nl	3	4	1	2	3	2	2	1	3	4	3	3	3	3	3	4	2	4	2	3	3	1	3	3	3	1	2	2	2	1	2	3	2	2	3	2	3	3	2	2	2	2	4	3	3	3	3	3	3
nl	3	2	5	5	3	2	3	0	3	5	1	5	5	5	3	5	4	3	5	5	3	1	5	3	2	5	1	2	2	2	2	2	0	0	3	1	4	2	1	4	3	5	1	5	5	1	0	5	2
nl	4	2	5	2	0	2	0	3	1	3	1	5	5	4	5	5	5	5	5	5	1	2	3	3	0	0	0	0	0	1	0	0	1	0	1	1	0	2	2	5	3	4	1	4	5	1	0	5	4
nl	4	3	0	2	0	0	0	0	0	0	0	3	5	3	5	5	2	3	2	5	2	2	0	2	3	1	3	1	3	1	0	4	3	2	2	4	4	3	1	1	3	5	0	2	3	0	4	3	1
nl	1	1	3	3	3	4	2	1	3	3	1	3	3	3	3	3	2	2	4	4	2	1	3	4	3	5	2	2	0	3	2	2	3	3	3	2	3	2	1	3	2	2	3	1	3	1	2	3	3
nl	0	2	2	0	5	3	5	5	5	5	5	0	5	5	2	5	2	5	5	5	5	6	5	5	5	3	0	0	0	2	5	0	5	5	0	5	5	0	0	0	0	0	5	0	4	2	5	5	2
nl	4	0	4	4	1	0	0	4	1	0	2	5	5	5	5	5	5	5	5	5	2	1	0	2	0	1	1	0	0	0	4	1	1	1	0	2	3	5	5	5	5	5	4	5	5	4	3	5	3
nl	1	1	5	5	5	5	0	5	4	5	5	1	1	1	1	1	1	1	1	1	4	3	4	1	1	2	1	1	1	1	2	0	2	3	0	0	1	0	0	3	0	0	2	0	1	5	0	5	4
[truncated: 1,541 more rows]
[truncated: 12 more columns]
